# Supplementary material for: The impact of foreign accent on irony interpretation
Source: PLoS One. 2018 Aug 8;13(8):e0200939. doi: 10.1371/journal.pone.0200939 (PMC6082519; doi:10.1371/journal.pone.0200939)
Supplement: S3 File — Each participant and item score is reported for Accent Strength, Intelligibility and Irony. (XLSX) [file pone.0200939.s003.xlsx]

## Sheet: Accent
id	Accent	Story	Polarity	item	sj	Acc Rat	list	Speaker				Legend
F1_IC_83	F	I	C	83	1	5	1	F1
F1_IC_84	F	I	C	84	1	5	1	F1			N	Native
F1_IC_85	F	I	C	85	1	5	1	F1			F	Foreign
F1_IC_86	F	I	C	86	1	4	1	F1
F1_IC_87	F	I	C	87	1	5	1	F1			L	Literal
F1_IP_42	F	I	P	42	1	5	1	F1			I	Ironic
F1_IP_43	F	I	P	43	1	5	1	F1
F1_IP_45	F	I	P	45	1	4	1	F1			P	Praise
F1_IP_48	F	I	P	48	1	5	1	F1			C	Criticism
F1_IP_49	F	I	P	49	1	5	1	F1
F1_LC_71	F	L	C	71	1	3	1	F1
F1_LC_88	F	L	C	88	1	5	1	F1
F1_LC_93	F	L	C	93	1	5	1	F1
F1_LC_96	F	L	C	96	1	5	1	F1
F1_LC_98	F	L	C	98	1	5	1	F1
F1_LP_30	F	L	P	30	1	3	1	F1
F1_LP_32	F	L	P	32	1	5	1	F1
F1_LP_35	F	L	P	35	1	5	1	F1
F1_LP_38	F	L	P	38	1	4	1	F1
F1_LP_40	F	L	P	40	1	4	1	F1
F2_IC_103	F	I	C	103	1	4	1	F2
F2_IC_106	F	I	C	106	1	5	1	F2
F2_IC_107	F	I	C	107	1	5	1	F2
F2_IC_26	F	I	C	26	1	5	1	F2
F2_IC_68	F	I	C	68	1	4	1	F2
F2_IP_50	F	I	P	50	1	4	1	F2
F2_IP_54	F	I	P	54	1	5	1	F2
F2_IP_55	F	I	P	55	1	5	1	F2
F2_IP_62	F	I	P	62	1	4	1	F2
F2_IP_64	F	I	P	64	1	4	1	F2
F2_LC_112	F	L	C	112	1	4	1	F2
F2_LC_117	F	L	C	117	1	4	1	F2
F2_LC_70	F	L	C	70	1	5	1	F2
F2_LC_74	F	L	C	74	1	5	1	F2
F2_LC_95	F	L	C	95	1	5	1	F2
F2_LP_37	F	L	P	37	1	4	1	F2
F2_LP_41	F	L	P	41	1	5	1	F2
F2_LP_46	F	L	P	46	1	5	1	F2
F2_LP_47	F	L	P	47	1	4	1	F2
F2_LP_91	F	L	P	91	1	4	1	F2
F3_IC_101	F	I	C	101	1	5	1	F3
F3_IC_104	F	I	C	104	1	5	1	F3
F3_IC_105	F	I	C	105	1	5	1	F3
F3_IC_17	F	I	C	17	1	5	1	F3
F3_IC_94	F	I	C	94	1	5	1	F3
F3_IP_113	F	I	P	113	1	5	1	F3
F3_IP_120	F	I	P	120	1	5	1	F3
F3_IP_3	F	I	P	3	1	5	1	F3
F3_IP_58	F	I	P	58	1	5	1	F3
F3_IP_66	F	I	P	66	1	5	1	F3
F3_LC_115	F	L	C	115	1	5	1	F3
F3_LC_116	F	L	C	116	1	5	1	F3
F3_LC_56	F	L	C	56	1	5	1	F3
F3_LC_63	F	L	C	63	1	5	1	F3
F3_LC_92	F	L	C	92	1	5	1	F3
F3_LP_28	F	L	P	28	1	5	1	F3
F3_LP_33	F	L	P	33	1	5	1	F3
F3_LP_36	F	L	P	36	1	5	1	F3
F3_LP_44	F	L	P	44	1	5	1	F3
F3_LP_51	F	L	P	51	1	5	1	F3
N1_IC_52	N	I	C	52	1	2	1	N1
N1_IC_53	N	I	C	53	1	4	1	N1
N1_IC_57	N	I	C	57	1	3	1	N1
N1_IC_59	N	I	C	59	1	3	1	N1
N1_IC_60	N	I	C	60	1	2	1	N1
N1_IP_12	N	I	P	12	1	3	1	N1
N1_IP_13	N	I	P	13	1	3	1	N1
N1_IP_18	N	I	P	18	1	3	1	N1
N1_IP_24	N	I	P	24	1	2	1	N1
N1_IP_25	N	I	P	25	1	2	1	N1
N1_LC_102	N	L	C	102	1	2	1	N1
N1_LC_61	N	L	C	61	1	3	1	N1
N1_LC_72	N	L	C	72	1	3	1	N1
N1_LC_76	N	L	C	76	1	3	1	N1
N1_LC_78	N	L	C	78	1	2	1	N1
N1_LP_1	N	L	P	1	1	3	1	N1
N1_LP_5	N	L	P	5	1	3	1	N1
N1_LP_6	N	L	P	6	1	3	1	N1
N1_LP_7	N	L	P	7	1	3	1	N1
N1_LP_8	N	L	P	8	1	3	1	N1
N2_IC_111	N	I	C	111	1	2	1	N2
N2_IC_119	N	I	C	119	1	3	1	N2
N2_IC_69	N	I	C	69	1	2	1	N2
N2_IC_79	N	I	C	79	1	2	1	N2
N2_IC_99	N	I	C	99	1	1	1	N2
N2_IP_110	N	I	P	110	1	2	1	N2
N2_IP_27	N	I	P	27	1	1	1	N2
N2_IP_29	N	I	P	29	1	2	1	N2
N2_IP_31	N	I	P	31	1	2	1	N2
N2_IP_34	N	I	P	34	1	2	1	N2
N2_LC_114	N	L	C	114	1	1	1	N2
N2_LC_39	N	L	C	39	1	2	1	N2
N2_LC_81	N	L	C	81	1	1	1	N2
N2_LC_90	N	L	C	90	1	1	1	N2
N2_LC_97	N	L	C	97	1	3	1	N2
N2_LP_10	N	L	P	10	1	1	1	N2
N2_LP_11	N	L	P	11	1	1	1	N2
N2_LP_2	N	L	P	2	1	2	1	N2
N2_LP_20	N	L	P	20	1	2	1	N2
N2_LP_23	N	L	P	23	1	2	1	N2
N3_IC_67	N	I	C	67	1	1	1	N3
N3_IC_73	N	I	C	73	1	1	1	N3
N3_IC_75	N	I	C	75	1	2	1	N3
N3_IC_77	N	I	C	77	1	2	1	N3
N3_IC_80	N	I	C	80	1	2	1	N3
N3_IP_118	N	I	P	118	1	1	1	N3
N3_IP_16	N	I	P	16	1	2	1	N3
N3_IP_19	N	I	P	19	1	1	1	N3
N3_IP_21	N	I	P	21	1	2	1	N3
N3_IP_22	N	I	P	22	1	2	1	N3
N3_LC_100	N	L	C	100	1	2	1	N3
N3_LC_108	N	L	C	108	1	2	1	N3
N3_LC_109	N	L	C	109	1	1	1	N3
N3_LC_82	N	L	C	82	1	2	1	N3
N3_LC_89	N	L	C	89	1	2	1	N3
N3_LP_14	N	L	P	14	1	1	1	N3
N3_LP_15	N	L	P	15	1	2	1	N3
N3_LP_4	N	L	P	4	1	2	1	N3
N3_LP_65	N	L	P	65	1	1	1	N3
N3_LP_9	N	L	P	9	1	2	1	N3
F1_IC_83	F	I	C	83	2	4	1	F1
F1_IC_84	F	I	C	84	2	4	1	F1
F1_IC_85	F	I	C	85	2	5	1	F1
F1_IC_86	F	I	C	86	2	4	1	F1
F1_IC_87	F	I	C	87	2	3	1	F1
F1_IP_42	F	I	P	42	2	4	1	F1
F1_IP_43	F	I	P	43	2	5	1	F1
F1_IP_45	F	I	P	45	2	3	1	F1
F1_IP_48	F	I	P	48	2	3	1	F1
F1_IP_49	F	I	P	49	2	5	1	F1
F1_LC_71	F	L	C	71	2	3	1	F1
F1_LC_88	F	L	C	88	2	5	1	F1
F1_LC_93	F	L	C	93	2	5	1	F1
F1_LC_96	F	L	C	96	2	4	1	F1
F1_LC_98	F	L	C	98	2	4	1	F1
F1_LP_30	F	L	P	30	2	5	1	F1
F1_LP_32	F	L	P	32	2	4	1	F1
F1_LP_35	F	L	P	35	2	3	1	F1
F1_LP_38	F	L	P	38	2	3	1	F1
F1_LP_40	F	L	P	40	2	3	1	F1
F2_IC_103	F	I	C	103	2	3	1	F2
F2_IC_106	F	I	C	106	2	5	1	F2
F2_IC_107	F	I	C	107	2	4	1	F2
F2_IC_26	F	I	C	26	2	4	1	F2
F2_IC_68	F	I	C	68	2	4	1	F2
F2_IP_50	F	I	P	50	2	5	1	F2
F2_IP_54	F	I	P	54	2	5	1	F2
F2_IP_55	F	I	P	55	2	3	1	F2
F2_IP_62	F	I	P	62	2	4	1	F2
F2_IP_64	F	I	P	64	2	5	1	F2
F2_LC_112	F	L	C	112	2	3	1	F2
F2_LC_117	F	L	C	117	2	5	1	F2
F2_LC_70	F	L	C	70	2	5	1	F2
F2_LC_74	F	L	C	74	2	3	1	F2
F2_LC_95	F	L	C	95	2	4	1	F2
F2_LP_37	F	L	P	37	2	3	1	F2
F2_LP_41	F	L	P	41	2	3	1	F2
F2_LP_46	F	L	P	46	2	4	1	F2
F2_LP_47	F	L	P	47	2	3	1	F2
F2_LP_91	F	L	P	91	2	3	1	F2
F3_IC_101	F	I	C	101	2	5	1	F3
F3_IC_104	F	I	C	104	2	5	1	F3
F3_IC_105	F	I	C	105	2	5	1	F3
F3_IC_17	F	I	C	17	2	5	1	F3
F3_IC_94	F	I	C	94	2	5	1	F3
F3_IP_113	F	I	P	113	2	5	1	F3
F3_IP_120	F	I	P	120	2	5	1	F3
F3_IP_3	F	I	P	3	2	5	1	F3
F3_IP_58	F	I	P	58	2	5	1	F3
F3_IP_66	F	I	P	66	2	5	1	F3
F3_LC_115	F	L	C	115	2	5	1	F3
F3_LC_116	F	L	C	116	2	5	1	F3
F3_LC_56	F	L	C	56	2	5	1	F3
F3_LC_63	F	L	C	63	2	5	1	F3
F3_LC_92	F	L	C	92	2	5	1	F3
F3_LP_28	F	L	P	28	2	5	1	F3
F3_LP_33	F	L	P	33	2	5	1	F3
F3_LP_36	F	L	P	36	2	5	1	F3
F3_LP_44	F	L	P	44	2	5	1	F3
F3_LP_51	F	L	P	51	2	4	1	F3
N1_IC_52	N	I	C	52	2	2	1	N1
N1_IC_53	N	I	C	53	2	2	1	N1
N1_IC_57	N	I	C	57	2	1	1	N1
N1_IC_59	N	I	C	59	2	2	1	N1
N1_IC_60	N	I	C	60	2	2	1	N1
N1_IP_12	N	I	P	12	2	2	1	N1
N1_IP_13	N	I	P	13	2	2	1	N1
N1_IP_18	N	I	P	18	2	3	1	N1
N1_IP_24	N	I	P	24	2	2	1	N1
N1_IP_25	N	I	P	25	2	1	1	N1
N1_LC_102	N	L	C	102	2	2	1	N1
N1_LC_61	N	L	C	61	2	1	1	N1
N1_LC_72	N	L	C	72	2	2	1	N1
N1_LC_76	N	L	C	76	2	2	1	N1
N1_LC_78	N	L	C	78	2	2	1	N1
N1_LP_1	N	L	P	1	2	1	1	N1
N1_LP_5	N	L	P	5	2	1	1	N1
N1_LP_6	N	L	P	6	2	2	1	N1
N1_LP_7	N	L	P	7	2	3	1	N1
N1_LP_8	N	L	P	8	2	2	1	N1
N2_IC_111	N	I	C	111	2	2	1	N2
N2_IC_119	N	I	C	119	2	1	1	N2
N2_IC_69	N	I	C	69	2	2	1	N2
N2_IC_79	N	I	C	79	2	2	1	N2
N2_IC_99	N	I	C	99	2	2	1	N2
N2_IP_110	N	I	P	110	2	1	1	N2
N2_IP_27	N	I	P	27	2	1	1	N2
N2_IP_29	N	I	P	29	2	2	1	N2
N2_IP_31	N	I	P	31	2	2	1	N2
N2_IP_34	N	I	P	34	2	1	1	N2
N2_LC_114	N	L	C	114	2	2	1	N2
N2_LC_39	N	L	C	39	2	1	1	N2
N2_LC_81	N	L	C	81	2	1	1	N2
N2_LC_90	N	L	C	90	2	1	1	N2
N2_LC_97	N	L	C	97	2	2	1	N2
N2_LP_10	N	L	P	10	2	2	1	N2
N2_LP_11	N	L	P	11	2	2	1	N2
N2_LP_2	N	L	P	2	2	2	1	N2
N2_LP_20	N	L	P	20	2	1	1	N2
N2_LP_23	N	L	P	23	2	1	1	N2
N3_IC_67	N	I	C	67	2	1	1	N3
N3_IC_73	N	I	C	73	2	2	1	N3
N3_IC_75	N	I	C	75	2	2	1	N3
N3_IC_77	N	I	C	77	2	1	1	N3
N3_IC_80	N	I	C	80	2	1	1	N3
N3_IP_118	N	I	P	118	2	2	1	N3
N3_IP_16	N	I	P	16	2	2	1	N3
N3_IP_19	N	I	P	19	2	1	1	N3
N3_IP_21	N	I	P	21	2	1	1	N3
N3_IP_22	N	I	P	22	2	1	1	N3
N3_LC_100	N	L	C	100	2	1	1	N3
N3_LC_108	N	L	C	108	2	1	1	N3
N3_LC_109	N	L	C	109	2	1	1	N3
N3_LC_82	N	L	C	82	2	2	1	N3
N3_LC_89	N	L	C	89	2	3	1	N3
N3_LP_14	N	L	P	14	2	2	1	N3
N3_LP_15	N	L	P	15	2	2	1	N3
N3_LP_4	N	L	P	4	2	1	1	N3
N3_LP_65	N	L	P	65	2	2	1	N3
N3_LP_9	N	L	P	9	2	1	1	N3
F1_IC_83	F	I	C	83	3	5	1	F1
F1_IC_84	F	I	C	84	3	4	1	F1
F1_IC_85	F	I	C	85	3	5	1	F1
F1_IC_86	F	I	C	86	3	4	1	F1
F1_IC_87	F	I	C	87	3	3	1	F1
F1_IP_42	F	I	P	42	3	4	1	F1
F1_IP_43	F	I	P	43	3	4	1	F1
F1_IP_45	F	I	P	45	3	5	1	F1
F1_IP_48	F	I	P	48	3	5	1	F1
F1_IP_49	F	I	P	49	3	4	1	F1
F1_LC_71	F	L	C	71	3	4	1	F1
F1_LC_88	F	L	C	88	3	4	1	F1
F1_LC_93	F	L	C	93	3	4	1	F1
F1_LC_96	F	L	C	96	3	3	1	F1
F1_LC_98	F	L	C	98	3	4	1	F1
F1_LP_30	F	L	P	30	3	4	1	F1
F1_LP_32	F	L	P	32	3	4	1	F1
F1_LP_35	F	L	P	35	3	4	1	F1
F1_LP_38	F	L	P	38	3	3	1	F1
F1_LP_40	F	L	P	40	3	4	1	F1
F2_IC_103	F	I	C	103	3	4	1	F2
F2_IC_106	F	I	C	106	3	5	1	F2
F2_IC_107	F	I	C	107	3	5	1	F2
F2_IC_26	F	I	C	26	3	5	1	F2
F2_IC_68	F	I	C	68	3	4	1	F2
F2_IP_50	F	I	P	50	3	5	1	F2
F2_IP_54	F	I	P	54	3	5	1	F2
F2_IP_55	F	I	P	55	3	4	1	F2
F2_IP_62	F	I	P	62	3	5	1	F2
F2_IP_64	F	I	P	64	3	4	1	F2
F2_LC_112	F	L	C	112	3	5	1	F2
F2_LC_117	F	L	C	117	3	5	1	F2
F2_LC_70	F	L	C	70	3	5	1	F2
F2_LC_74	F	L	C	74	3	4	1	F2
F2_LC_95	F	L	C	95	3	5	1	F2
F2_LP_37	F	L	P	37	3	4	1	F2
F2_LP_41	F	L	P	41	3	5	1	F2
F2_LP_46	F	L	P	46	3	5	1	F2
F2_LP_47	F	L	P	47	3	4	1	F2
F2_LP_91	F	L	P	91	3	4	1	F2
F3_IC_101	F	I	C	101	3	5	1	F3
F3_IC_104	F	I	C	104	3	5	1	F3
F3_IC_105	F	I	C	105	3	5	1	F3
F3_IC_17	F	I	C	17	3	5	1	F3
F3_IC_94	F	I	C	94	3	5	1	F3
F3_IP_113	F	I	P	113	3	5	1	F3
F3_IP_120	F	I	P	120	3	5	1	F3
F3_IP_3	F	I	P	3	3	4	1	F3
F3_IP_58	F	I	P	58	3	5	1	F3
F3_IP_66	F	I	P	66	3	5	1	F3
F3_LC_115	F	L	C	115	3	5	1	F3
F3_LC_116	F	L	C	116	3	5	1	F3
F3_LC_56	F	L	C	56	3	5	1	F3
F3_LC_63	F	L	C	63	3	5	1	F3
F3_LC_92	F	L	C	92	3	5	1	F3
F3_LP_28	F	L	P	28	3	5	1	F3
F3_LP_33	F	L	P	33	3	5	1	F3
F3_LP_36	F	L	P	36	3	5	1	F3
F3_LP_44	F	L	P	44	3	5	1	F3
F3_LP_51	F	L	P	51	3	5	1	F3
N1_IC_52	N	I	C	52	3	3	1	N1
N1_IC_53	N	I	C	53	3	3	1	N1
N1_IC_57	N	I	C	57	3	2	1	N1
N1_IC_59	N	I	C	59	3	2	1	N1
N1_IC_60	N	I	C	60	3	2	1	N1
N1_IP_12	N	I	P	12	3	2	1	N1
N1_IP_13	N	I	P	13	3	3	1	N1
N1_IP_18	N	I	P	18	3	2	1	N1
N1_IP_24	N	I	P	24	3	2	1	N1
N1_IP_25	N	I	P	25	3	3	1	N1
N1_LC_102	N	L	C	102	3	2	1	N1
N1_LC_61	N	L	C	61	3	3	1	N1
N1_LC_72	N	L	C	72	3	2	1	N1
N1_LC_76	N	L	C	76	3	1	1	N1
N1_LC_78	N	L	C	78	3	2	1	N1
N1_LP_1	N	L	P	1	3	2	1	N1
N1_LP_5	N	L	P	5	3	3	1	N1
N1_LP_6	N	L	P	6	3	2	1	N1
N1_LP_7	N	L	P	7	3	3	1	N1
N1_LP_8	N	L	P	8	3	3	1	N1
N2_IC_111	N	I	C	111	3	2	1	N2
N2_IC_119	N	I	C	119	3	2	1	N2
N2_IC_69	N	I	C	69	3	1	1	N2
N2_IC_79	N	I	C	79	3	1	1	N2
N2_IC_99	N	I	C	99	3	1	1	N2
N2_IP_110	N	I	P	110	3	1	1	N2
N2_IP_27	N	I	P	27	3	1	1	N2
N2_IP_29	N	I	P	29	3	1	1	N2
N2_IP_31	N	I	P	31	3	1	1	N2
N2_IP_34	N	I	P	34	3	1	1	N2
N2_LC_114	N	L	C	114	3	2	1	N2
N2_LC_39	N	L	C	39	3	1	1	N2
N2_LC_81	N	L	C	81	3	1	1	N2
N2_LC_90	N	L	C	90	3	1	1	N2
N2_LC_97	N	L	C	97	3	1	1	N2
N2_LP_10	N	L	P	10	3	2	1	N2
N2_LP_11	N	L	P	11	3	1	1	N2
N2_LP_2	N	L	P	2	3	1	1	N2
N2_LP_20	N	L	P	20	3	1	1	N2
N2_LP_23	N	L	P	23	3	1	1	N2
N3_IC_67	N	I	C	67	3	2	1	N3
N3_IC_73	N	I	C	73	3	2	1	N3
N3_IC_75	N	I	C	75	3	2	1	N3
N3_IC_77	N	I	C	77	3	1	1	N3
N3_IC_80	N	I	C	80	3	1	1	N3
N3_IP_118	N	I	P	118	3	1	1	N3
N3_IP_16	N	I	P	16	3	1	1	N3
N3_IP_19	N	I	P	19	3	2	1	N3
N3_IP_21	N	I	P	21	3	2	1	N3
N3_IP_22	N	I	P	22	3	2	1	N3
N3_LC_100	N	L	C	100	3	2	1	N3
N3_LC_108	N	L	C	108	3	1	1	N3
N3_LC_109	N	L	C	109	3	2	1	N3
N3_LC_82	N	L	C	82	3	2	1	N3
N3_LC_89	N	L	C	89	3	2	1	N3
N3_LP_14	N	L	P	14	3	1	1	N3
N3_LP_15	N	L	P	15	3	2	1	N3
N3_LP_4	N	L	P	4	3	2	1	N3
N3_LP_65	N	L	P	65	3	1	1	N3
N3_LP_9	N	L	P	9	3	1	1	N3
F1_IC_83	F	I	C	83	4	3	1	F1
F1_IC_84	F	I	C	84	4	4	1	F1
F1_IC_85	F	I	C	85	4	4	1	F1
F1_IC_86	F	I	C	86	4	4	1	F1
F1_IC_87	F	I	C	87	4	4	1	F1
F1_IP_42	F	I	P	42	4	3	1	F1
F1_IP_43	F	I	P	43	4	4	1	F1
F1_IP_45	F	I	P	45	4	4	1	F1
F1_IP_48	F	I	P	48	4	3	1	F1
F1_IP_49	F	I	P	49	4	3	1	F1
F1_LC_71	F	L	C	71	4	4	1	F1
F1_LC_88	F	L	C	88	4	3	1	F1
F1_LC_93	F	L	C	93	4	3	1	F1
F1_LC_96	F	L	C	96	4	3	1	F1
F1_LC_98	F	L	C	98	4	4	1	F1
F1_LP_30	F	L	P	30	4	3	1	F1
F1_LP_32	F	L	P	32	4	4	1	F1
F1_LP_35	F	L	P	35	4	4	1	F1
F1_LP_38	F	L	P	38	4	3	1	F1
F1_LP_40	F	L	P	40	4	3	1	F1
F2_IC_103	F	I	C	103	4	5	1	F2
F2_IC_106	F	I	C	106	4	4	1	F2
F2_IC_107	F	I	C	107	4	5	1	F2
F2_IC_26	F	I	C	26	4	4	1	F2
F2_IC_68	F	I	C	68	4	3	1	F2
F2_IP_50	F	I	P	50	4	4	1	F2
F2_IP_54	F	I	P	54	4	4	1	F2
F2_IP_55	F	I	P	55	4	5	1	F2
F2_IP_62	F	I	P	62	4	3	1	F2
F2_IP_64	F	I	P	64	4	1	1	F2
F2_LC_112	F	L	C	112	4	5	1	F2
F2_LC_117	F	L	C	117	4	5	1	F2
F2_LC_70	F	L	C	70	4	4	1	F2
F2_LC_74	F	L	C	74	4	5	1	F2
F2_LC_95	F	L	C	95	4	4	1	F2
F2_LP_37	F	L	P	37	4	4	1	F2
F2_LP_41	F	L	P	41	4	5	1	F2
F2_LP_46	F	L	P	46	4	5	1	F2
F2_LP_47	F	L	P	47	4	4	1	F2
F2_LP_91	F	L	P	91	4	4	1	F2
F3_IC_101	F	I	C	101	4	5	1	F3
F3_IC_104	F	I	C	104	4	5	1	F3
F3_IC_105	F	I	C	105	4	5	1	F3
F3_IC_17	F	I	C	17	4	5	1	F3
F3_IC_94	F	I	C	94	4	5	1	F3
F3_IP_113	F	I	P	113	4	5	1	F3
F3_IP_120	F	I	P	120	4	5	1	F3
F3_IP_3	F	I	P	3	4	4	1	F3
F3_IP_58	F	I	P	58	4	4	1	F3
F3_IP_66	F	I	P	66	4	4	1	F3
F3_LC_115	F	L	C	115	4	4	1	F3
F3_LC_116	F	L	C	116	4	5	1	F3
F3_LC_56	F	L	C	56	4	5	1	F3
F3_LC_63	F	L	C	63	4	5	1	F3
F3_LC_92	F	L	C	92	4	5	1	F3
F3_LP_28	F	L	P	28	4	5	1	F3
F3_LP_33	F	L	P	33	4	4	1	F3
F3_LP_36	F	L	P	36	4	5	1	F3
F3_LP_44	F	L	P	44	4	5	1	F3
F3_LP_51	F	L	P	51	4	5	1	F3
N1_IC_52	N	I	C	52	4	2	1	N1
N1_IC_53	N	I	C	53	4	2	1	N1
N1_IC_57	N	I	C	57	4	2	1	N1
N1_IC_59	N	I	C	59	4	2	1	N1
N1_IC_60	N	I	C	60	4	2	1	N1
N1_IP_12	N	I	P	12	4	1	1	N1
N1_IP_13	N	I	P	13	4	2	1	N1
N1_IP_18	N	I	P	18	4	2	1	N1
N1_IP_24	N	I	P	24	4	2	1	N1
N1_IP_25	N	I	P	25	4	2	1	N1
N1_LC_102	N	L	C	102	4	2	1	N1
N1_LC_61	N	L	C	61	4	1	1	N1
N1_LC_72	N	L	C	72	4	2	1	N1
N1_LC_76	N	L	C	76	4	2	1	N1
N1_LC_78	N	L	C	78	4	2	1	N1
N1_LP_1	N	L	P	1	4	1	1	N1
N1_LP_5	N	L	P	5	4	1	1	N1
N1_LP_6	N	L	P	6	4	5	1	N1
N1_LP_7	N	L	P	7	4	1	1	N1
N1_LP_8	N	L	P	8	4	2	1	N1
N2_IC_111	N	I	C	111	4	5	1	N2
N2_IC_119	N	I	C	119	4	1	1	N2
N2_IC_69	N	I	C	69	4	1	1	N2
N2_IC_79	N	I	C	79	4	2	1	N2
N2_IC_99	N	I	C	99	4	1	1	N2
N2_IP_110	N	I	P	110	4	1	1	N2
N2_IP_27	N	I	P	27	4	2	1	N2
N2_IP_29	N	I	P	29	4	3	1	N2
N2_IP_31	N	I	P	31	4	1	1	N2
N2_IP_34	N	I	P	34	4	1	1	N2
N2_LC_114	N	L	C	114	4	2	1	N2
N2_LC_39	N	L	C	39	4	1	1	N2
N2_LC_81	N	L	C	81	4	1	1	N2
N2_LC_90	N	L	C	90	4	1	1	N2
N2_LC_97	N	L	C	97	4	1	1	N2
N2_LP_10	N	L	P	10	4	1	1	N2
N2_LP_11	N	L	P	11	4	1	1	N2
N2_LP_2	N	L	P	2	4	1	1	N2
N2_LP_20	N	L	P	20	4	1	1	N2
N2_LP_23	N	L	P	23	4	1	1	N2
N3_IC_67	N	I	C	67	4	1	1	N3
N3_IC_73	N	I	C	73	4	1	1	N3
N3_IC_75	N	I	C	75	4	1	1	N3
N3_IC_77	N	I	C	77	4	1	1	N3
N3_IC_80	N	I	C	80	4	1	1	N3
N3_IP_118	N	I	P	118	4	1	1	N3
N3_IP_16	N	I	P	16	4	1	1	N3
N3_IP_19	N	I	P	19	4	1	1	N3
N3_IP_21	N	I	P	21	4	1	1	N3
N3_IP_22	N	I	P	22	4	1	1	N3
N3_LC_100	N	L	C	100	4	3	1	N3
N3_LC_108	N	L	C	108	4	1	1	N3
N3_LC_109	N	L	C	109	4	2	1	N3
N3_LC_82	N	L	C	82	4	1	1	N3
N3_LC_89	N	L	C	89	4	2	1	N3
N3_LP_14	N	L	P	14	4	1	1	N3
N3_LP_15	N	L	P	15	4	1	1	N3
N3_LP_4	N	L	P	4	4	1	1	N3
N3_LP_65	N	L	P	65	4	1	1	N3
N3_LP_9	N	L	P	9	4	1	1	N3
F1_IC_83	F	I	C	83	5	5	1	F1
F1_IC_84	F	I	C	84	5	5	1	F1
F1_IC_85	F	I	C	85	5	4	1	F1
F1_IC_86	F	I	C	86	5	4	1	F1
F1_IC_87	F	I	C	87	5	3	1	F1
F1_IP_42	F	I	P	42	5	4	1	F1
F1_IP_43	F	I	P	43	5	4	1	F1
F1_IP_45	F	I	P	45	5	4	1	F1
F1_IP_48	F	I	P	48	5	4	1	F1
F1_IP_49	F	I	P	49	5	3	1	F1
F1_LC_71	F	L	C	71	5	4	1	F1
F1_LC_88	F	L	C	88	5	3	1	F1
F1_LC_93	F	L	C	93	5	4	1	F1
F1_LC_96	F	L	C	96	5	4	1	F1
F1_LC_98	F	L	C	98	5	4	1	F1
F1_LP_30	F	L	P	30	5	3	1	F1
F1_LP_32	F	L	P	32	5	4	1	F1
F1_LP_35	F	L	P	35	5	4	1	F1
F1_LP_38	F	L	P	38	5	3	1	F1
F1_LP_40	F	L	P	40	5	3	1	F1
F2_IC_103	F	I	C	103	5	5	1	F2
F2_IC_106	F	I	C	106	5	5	1	F2
F2_IC_107	F	I	C	107	5	4	1	F2
F2_IC_26	F	I	C	26	5	4	1	F2
F2_IC_68	F	I	C	68	5	4	1	F2
F2_IP_50	F	I	P	50	5	4	1	F2
F2_IP_54	F	I	P	54	5	5	1	F2
F2_IP_55	F	I	P	55	5	5	1	F2
F2_IP_62	F	I	P	62	5	5	1	F2
F2_IP_64	F	I	P	64	5	4	1	F2
F2_LC_112	F	L	C	112	5	5	1	F2
F2_LC_117	F	L	C	117	5	4	1	F2
F2_LC_70	F	L	C	70	5	5	1	F2
F2_LC_74	F	L	C	74	5	5	1	F2
F2_LC_95	F	L	C	95	5	3	1	F2
F2_LP_37	F	L	P	37	5	4	1	F2
F2_LP_41	F	L	P	41	5	4	1	F2
F2_LP_46	F	L	P	46	5	5	1	F2
F2_LP_47	F	L	P	47	5	4	1	F2
F2_LP_91	F	L	P	91	5	4	1	F2
F3_IC_101	F	I	C	101	5	5	1	F3
F3_IC_104	F	I	C	104	5	5	1	F3
F3_IC_105	F	I	C	105	5	5	1	F3
F3_IC_17	F	I	C	17	5	5	1	F3
F3_IC_94	F	I	C	94	5	5	1	F3
F3_IP_113	F	I	P	113	5	5	1	F3
F3_IP_120	F	I	P	120	5	5	1	F3
F3_IP_3	F	I	P	3	5	5	1	F3
F3_IP_58	F	I	P	58	5	5	1	F3
F3_IP_66	F	I	P	66	5	5	1	F3
F3_LC_115	F	L	C	115	5	4	1	F3
F3_LC_116	F	L	C	116	5	4	1	F3
F3_LC_56	F	L	C	56	5	5	1	F3
F3_LC_63	F	L	C	63	5	5	1	F3
F3_LC_92	F	L	C	92	5	5	1	F3
F3_LP_28	F	L	P	28	5	5	1	F3
F3_LP_33	F	L	P	33	5	5	1	F3
F3_LP_36	F	L	P	36	5	5	1	F3
F3_LP_44	F	L	P	44	5	5	1	F3
F3_LP_51	F	L	P	51	5	5	1	F3
N1_IC_52	N	I	C	52	5	1	1	N1
N1_IC_53	N	I	C	53	5	1	1	N1
N1_IC_57	N	I	C	57	5	1	1	N1
N1_IC_59	N	I	C	59	5	1	1	N1
N1_IC_60	N	I	C	60	5	1	1	N1
N1_IP_12	N	I	P	12	5	2	1	N1
N1_IP_13	N	I	P	13	5	1	1	N1
N1_IP_18	N	I	P	18	5	2	1	N1
N1_IP_24	N	I	P	24	5	2	1	N1
N1_IP_25	N	I	P	25	5	1	1	N1
N1_LC_102	N	L	C	102	5	1	1	N1
N1_LC_61	N	L	C	61	5	1	1	N1
N1_LC_72	N	L	C	72	5	3	1	N1
N1_LC_76	N	L	C	76	5	1	1	N1
N1_LC_78	N	L	C	78	5	2	1	N1
N1_LP_1	N	L	P	1	5	1	1	N1
N1_LP_5	N	L	P	5	5	1	1	N1
N1_LP_6	N	L	P	6	5	1	1	N1
N1_LP_7	N	L	P	7	5	1	1	N1
N1_LP_8	N	L	P	8	5	1	1	N1
N2_IC_111	N	I	C	111	5	3	1	N2
N2_IC_119	N	I	C	119	5	1	1	N2
N2_IC_69	N	I	C	69	5	1	1	N2
N2_IC_79	N	I	C	79	5	2	1	N2
N2_IC_99	N	I	C	99	5	1	1	N2
N2_IP_110	N	I	P	110	5	1	1	N2
N2_IP_27	N	I	P	27	5	1	1	N2
N2_IP_29	N	I	P	29	5	1	1	N2
N2_IP_31	N	I	P	31	5	1	1	N2
N2_IP_34	N	I	P	34	5	1	1	N2
N2_LC_114	N	L	C	114	5	1	1	N2
N2_LC_39	N	L	C	39	5	1	1	N2
N2_LC_81	N	L	C	81	5	1	1	N2
N2_LC_90	N	L	C	90	5	1	1	N2
N2_LC_97	N	L	C	97	5	1	1	N2
N2_LP_10	N	L	P	10	5	1	1	N2
N2_LP_11	N	L	P	11	5	1	1	N2
N2_LP_2	N	L	P	2	5	1	1	N2
N2_LP_20	N	L	P	20	5	1	1	N2
N2_LP_23	N	L	P	23	5	1	1	N2
N3_IC_67	N	I	C	67	5	1	1	N3
N3_IC_73	N	I	C	73	5	2	1	N3
N3_IC_75	N	I	C	75	5	1	1	N3
N3_IC_77	N	I	C	77	5	1	1	N3
N3_IC_80	N	I	C	80	5	1	1	N3
N3_IP_118	N	I	P	118	5	1	1	N3
N3_IP_16	N	I	P	16	5	1	1	N3
N3_IP_19	N	I	P	19	5	1	1	N3
N3_IP_21	N	I	P	21	5	2	1	N3
N3_IP_22	N	I	P	22	5	1	1	N3
N3_LC_100	N	L	C	100	5	2	1	N3
N3_LC_108	N	L	C	108	5	1	1	N3
N3_LC_109	N	L	C	109	5	2	1	N3
N3_LC_82	N	L	C	82	5	1	1	N3
N3_LC_89	N	L	C	89	5	1	1	N3
N3_LP_14	N	L	P	14	5	1	1	N3
N3_LP_15	N	L	P	15	5	1	1	N3
N3_LP_4	N	L	P	4	5	1	1	N3
N3_LP_65	N	L	P	65	5	2	1	N3
N3_LP_9	N	L	P	9	5	1	1	N3
F1_IC_71	F	I	C	71	6	3	2	F1
F1_IC_88	F	I	C	88	6	3	2	F1
F1_IC_93	F	I	C	93	6	2	2	F1
F1_IC_96	F	I	C	96	6	4	2	F1
F1_IC_98	F	I	C	98	6	3	2	F1
F1_IP_30	F	I	P	30	6	3	2	F1
F1_IP_32	F	I	P	32	6	3	2	F1
F1_IP_35	F	I	P	35	6	3	2	F1
F1_IP_38	F	I	P	38	6	2	2	F1
F1_IP_40	F	I	P	40	6	3	2	F1
F1_LC_83	F	L	C	83	6	3	2	F1
F1_LC_84	F	L	C	84	6	3	2	F1
F1_LC_85	F	L	C	85	6	2	2	F1
F1_LC_86	F	L	C	86	6	2	2	F1
F1_LC_87	F	L	C	87	6	3	2	F1
F1_LP_42	F	L	P	42	6	3	2	F1
F1_LP_43	F	L	P	43	6	3	2	F1
F1_LP_45	F	L	P	45	6	3	2	F1
F1_LP_48	F	L	P	48	6	4	2	F1
F1_LP_49	F	L	P	49	6	2	2	F1
F2_IC_112	F	I	C	112	6	2	2	F2
F2_IC_117	F	I	C	117	6	2	2	F2
F2_IC_70	F	I	C	70	6	2	2	F2
F2_IC_74	F	I	C	74	6	1	2	F2
F2_IC_95	F	I	C	95	6	1	2	F2
F2_IP_37	F	I	P	37	6	2	2	F2
F2_IP_41	F	I	P	41	6	2	2	F2
F2_IP_46	F	I	P	46	6	2	2	F2
F2_IP_47	F	I	P	47	6	1	2	F2
F2_IP_91	F	I	P	91	6	2	2	F2
F2_LC_103	F	L	C	103	6	2	2	F2
F2_LC_106	F	L	C	106	6	3	2	F2
F2_LC_107	F	L	C	107	6	1	2	F2
F2_LC_26	F	L	C	26	6	1	2	F2
F2_LC_68	F	L	C	68	6	2	2	F2
F2_LP_50	F	L	P	50	6	2	2	F2
F2_LP_54	F	L	P	54	6	1	2	F2
F2_LP_55	F	L	P	55	6	1	2	F2
F2_LP_62	F	L	P	62	6	3	2	F2
F2_LP_64	F	L	P	64	6	2	2	F2
F3_IC_115	F	I	C	115	6	4	2	F3
F3_IC_116	F	I	C	116	6	4	2	F3
F3_IC_56	F	I	C	56	6	5	2	F3
F3_IC_63	F	I	C	63	6	3	2	F3
F3_IC_92	F	I	C	92	6	4	2	F3
F3_IP_28	F	I	P	28	6	2	2	F3
F3_IP_33	F	I	P	33	6	3	2	F3
F3_IP_36	F	I	P	36	6	4	2	F3
F3_IP_44	F	I	P	44	6	4	2	F3
F3_IP_51	F	I	P	51	6	4	2	F3
F3_LC_101	F	L	C	101	6	4	2	F3
F3_LC_104	F	L	C	104	6	4	2	F3
F3_LC_105	F	L	C	105	6	3	2	F3
F3_LC_17	F	L	C	17	6	3	2	F3
F3_LC_94	F	L	C	94	6	3	2	F3
F3_LP_113	F	L	P	113	6	3	2	F3
F3_LP_120	F	L	P	120	6	3	2	F3
F3_LP_3	F	L	P	3	6	3	2	F3
F3_LP_58	F	L	P	58	6	4	2	F3
F3_LP_66	F	L	P	66	6	3	2	F3
N1_IC_102	N	I	C	102	6	3	2	N1
N1_IC_61	N	I	C	61	6	3	2	N1
N1_IC_72	N	I	C	72	6	4	2	N1
N1_IC_76	N	I	C	76	6	3	2	N1
N1_IC_78	N	I	C	78	6	3	2	N1
N1_IP_1	N	I	P	1	6	3	2	N1
N1_IP_5	N	I	P	5	6	3	2	N1
N1_IP_6	N	I	P	6	6	3	2	N1
N1_IP_7	N	I	P	7	6	2	2	N1
N1_IP_8	N	I	P	8	6	4	2	N1
N1_LC_52	N	L	C	52	6	2	2	N1
N1_LC_53	N	L	C	53	6	4	2	N1
N1_LC_57	N	L	C	57	6	2	2	N1
N1_LC_59	N	L	C	59	6	2	2	N1
N1_LC_60	N	L	C	60	6	3	2	N1
N1_LP_12	N	L	P	12	6	3	2	N1
N1_LP_13	N	L	P	13	6	3	2	N1
N1_LP_18	N	L	P	18	6	3	2	N1
N1_LP_24	N	L	P	24	6	4	2	N1
N1_LP_25	N	L	P	25	6	3	2	N1
N2_IC_114	N	I	C	114	6	3	2	N2
N2_IC_39	N	I	C	39	6	3	2	N2
N2_IC_81	N	I	C	81	6	3	2	N2
N2_IC_90	N	I	C	90	6	3	2	N2
N2_IC_97	N	I	C	97	6	3	2	N2
N2_IP_10	N	I	P	10	6	3	2	N2
N2_IP_11	N	I	P	11	6	4	2	N2
N2_IP_2	N	I	P	2	6	4	2	N2
N2_IP_20	N	I	P	20	6	3	2	N2
N2_IP_23	N	I	P	23	6	3	2	N2
N2_LC_111	N	L	C	111	6	3	2	N2
N2_LC_119	N	L	C	119	6	3	2	N2
N2_LC_69	N	L	C	69	6	3	2	N2
N2_LC_79	N	L	C	79	6	4	2	N2
N2_LC_99	N	L	C	99	6	2	2	N2
N2_LP_110	N	L	P	110	6	3	2	N2
N2_LP_27	N	L	P	27	6	3	2	N2
N2_LP_29	N	L	P	29	6	3	2	N2
N2_LP_31	N	L	P	31	6	3	2	N2
N2_LP_34	N	L	P	34	6	2	2	N2
N3_IC_100	N	I	C	100	6	4	2	N3
N3_IC_108	N	I	C	108	6	4	2	N3
N3_IC_109	N	I	C	109	6	4	2	N3
N3_IC_82	N	I	C	82	6	4	2	N3
N3_IC_89	N	I	C	89	6	5	2	N3
N3_IP_14	N	I	P	14	6	3	2	N3
N3_IP_15	N	I	P	15	6	3	2	N3
N3_IP_4	N	I	P	4	6	4	2	N3
N3_IP_65	N	I	P	65	6	4	2	N3
N3_IP_9	N	I	P	9	6	5	2	N3
N3_LC_67	N	L	C	67	6	4	2	N3
N3_LC_73	N	L	C	73	6	4	2	N3
N3_LC_75	N	L	C	75	6	3	2	N3
N3_LC_77	N	L	C	77	6	4	2	N3
N3_LC_80	N	L	C	80	6	3	2	N3
N3_LP_118	N	L	P	118	6	3	2	N3
N3_LP_16	N	L	P	16	6	4	2	N3
N3_LP_19	N	L	P	19	6	3	2	N3
N3_LP_21	N	L	P	21	6	4	2	N3
N3_LP_22	N	L	P	22	6	4	2	N3
F1_IC_71	F	I	C	71	7	4	2	F1
F1_IC_88	F	I	C	88	7	4	2	F1
F1_IC_93	F	I	C	93	7	4	2	F1
F1_IC_96	F	I	C	96	7	4	2	F1
F1_IC_98	F	I	C	98	7	4	2	F1
F1_IP_30	F	I	P	30	7	4	2	F1
F1_IP_32	F	I	P	32	7	5	2	F1
F1_IP_35	F	I	P	35	7	4	2	F1
F1_IP_38	F	I	P	38	7	4	2	F1
F1_IP_40	F	I	P	40	7	4	2	F1
F1_LC_83	F	L	C	83	7	4	2	F1
F1_LC_84	F	L	C	84	7	4	2	F1
F1_LC_85	F	L	C	85	7	4	2	F1
F1_LC_86	F	L	C	86	7	4	2	F1
F1_LC_87	F	L	C	87	7	4	2	F1
F1_LP_42	F	L	P	42	7	4	2	F1
F1_LP_43	F	L	P	43	7	4	2	F1
F1_LP_45	F	L	P	45	7	4	2	F1
F1_LP_48	F	L	P	48	7	4	2	F1
F1_LP_49	F	L	P	49	7	4	2	F1
F2_IC_112	F	I	C	112	7	5	2	F2
F2_IC_117	F	I	C	117	7	5	2	F2
F2_IC_70	F	I	C	70	7	5	2	F2
F2_IC_74	F	I	C	74	7	5	2	F2
F2_IC_95	F	I	C	95	7	5	2	F2
F2_IP_37	F	I	P	37	7	4	2	F2
F2_IP_41	F	I	P	41	7	5	2	F2
F2_IP_46	F	I	P	46	7	5	2	F2
F2_IP_47	F	I	P	47	7	5	2	F2
F2_IP_91	F	I	P	91	7	4	2	F2
F2_LC_103	F	L	C	103	7	5	2	F2
F2_LC_106	F	L	C	106	7	5	2	F2
F2_LC_107	F	L	C	107	7	5	2	F2
F2_LC_26	F	L	C	26	7	5	2	F2
F2_LC_68	F	L	C	68	7	5	2	F2
F2_LP_50	F	L	P	50	7	5	2	F2
F2_LP_54	F	L	P	54	7	5	2	F2
F2_LP_55	F	L	P	55	7	4	2	F2
F2_LP_62	F	L	P	62	7	4	2	F2
F2_LP_64	F	L	P	64	7	5	2	F2
F3_IC_115	F	I	C	115	7	5	2	F3
F3_IC_116	F	I	C	116	7	5	2	F3
F3_IC_56	F	I	C	56	7	5	2	F3
F3_IC_63	F	I	C	63	7	4	2	F3
F3_IC_92	F	I	C	92	7	5	2	F3
F3_IP_28	F	I	P	28	7	5	2	F3
F3_IP_33	F	I	P	33	7	5	2	F3
F3_IP_36	F	I	P	36	7	5	2	F3
F3_IP_44	F	I	P	44	7	5	2	F3
F3_IP_51	F	I	P	51	7	5	2	F3
F3_LC_101	F	L	C	101	7	5	2	F3
F3_LC_104	F	L	C	104	7	5	2	F3
F3_LC_105	F	L	C	105	7	5	2	F3
F3_LC_17	F	L	C	17	7	5	2	F3
F3_LC_94	F	L	C	94	7	5	2	F3
F3_LP_113	F	L	P	113	7	5	2	F3
F3_LP_120	F	L	P	120	7	5	2	F3
F3_LP_3	F	L	P	3	7	5	2	F3
F3_LP_58	F	L	P	58	7	5	2	F3
F3_LP_66	F	L	P	66	7	4	2	F3
N1_IC_102	N	I	C	102	7	3	2	N1
N1_IC_61	N	I	C	61	7	3	2	N1
N1_IC_72	N	I	C	72	7	3	2	N1
N1_IC_76	N	I	C	76	7	3	2	N1
N1_IC_78	N	I	C	78	7	3	2	N1
N1_IP_1	N	I	P	1	7	2	2	N1
N1_IP_5	N	I	P	5	7	3	2	N1
N1_IP_6	N	I	P	6	7	3	2	N1
N1_IP_7	N	I	P	7	7	3	2	N1
N1_IP_8	N	I	P	8	7	3	2	N1
N1_LC_52	N	L	C	52	7	2	2	N1
N1_LC_53	N	L	C	53	7	3	2	N1
N1_LC_57	N	L	C	57	7	3	2	N1
N1_LC_59	N	L	C	59	7	3	2	N1
N1_LC_60	N	L	C	60	7	3	2	N1
N1_LP_12	N	L	P	12	7	3	2	N1
N1_LP_13	N	L	P	13	7	2	2	N1
N1_LP_18	N	L	P	18	7	3	2	N1
N1_LP_24	N	L	P	24	7	3	2	N1
N1_LP_25	N	L	P	25	7	3	2	N1
N2_IC_114	N	I	C	114	7	2	2	N2
N2_IC_39	N	I	C	39	7	2	2	N2
N2_IC_81	N	I	C	81	7	2	2	N2
N2_IC_90	N	I	C	90	7	2	2	N2
N2_IC_97	N	I	C	97	7	2	2	N2
N2_IP_10	N	I	P	10	7	2	2	N2
N2_IP_11	N	I	P	11	7	2	2	N2
N2_IP_2	N	I	P	2	7	2	2	N2
N2_IP_20	N	I	P	20	7	2	2	N2
N2_IP_23	N	I	P	23	7	2	2	N2
N2_LC_111	N	L	C	111	7	2	2	N2
N2_LC_119	N	L	C	119	7	2	2	N2
N2_LC_69	N	L	C	69	7	2	2	N2
N2_LC_79	N	L	C	79	7	2	2	N2
N2_LC_99	N	L	C	99	7	2	2	N2
N2_LP_110	N	L	P	110	7	2	2	N2
N2_LP_27	N	L	P	27	7	2	2	N2
N2_LP_29	N	L	P	29	7	2	2	N2
N2_LP_31	N	L	P	31	7	2	2	N2
N2_LP_34	N	L	P	34	7	2	2	N2
N3_IC_100	N	I	C	100	7	2	2	N3
N3_IC_108	N	I	C	108	7	2	2	N3
N3_IC_109	N	I	C	109	7	2	2	N3
N3_IC_82	N	I	C	82	7	2	2	N3
N3_IC_89	N	I	C	89	7	2	2	N3
N3_IP_14	N	I	P	14	7	2	2	N3
N3_IP_15	N	I	P	15	7	2	2	N3
N3_IP_4	N	I	P	4	7	2	2	N3
N3_IP_65	N	I	P	65	7	2	2	N3
N3_IP_9	N	I	P	9	7	2	2	N3
N3_LC_67	N	L	C	67	7	2	2	N3
N3_LC_73	N	L	C	73	7	2	2	N3
N3_LC_75	N	L	C	75	7	2	2	N3
N3_LC_77	N	L	C	77	7	2	2	N3
N3_LC_80	N	L	C	80	7	2	2	N3
N3_LP_118	N	L	P	118	7	2	2	N3
N3_LP_16	N	L	P	16	7	2	2	N3
N3_LP_19	N	L	P	19	7	2	2	N3
N3_LP_21	N	L	P	21	7	2	2	N3
N3_LP_22	N	L	P	22	7	2	2	N3
F1_IC_71	F	I	C	71	8	4	2	F1
F1_IC_88	F	I	C	88	8	4	2	F1
F1_IC_93	F	I	C	93	8	3	2	F1
F1_IC_96	F	I	C	96	8	3	2	F1
F1_IC_98	F	I	C	98	8	4	2	F1
F1_IP_30	F	I	P	30	8	3	2	F1
F1_IP_32	F	I	P	32	8	4	2	F1
F1_IP_35	F	I	P	35	8	4	2	F1
F1_IP_38	F	I	P	38	8	4	2	F1
F1_IP_40	F	I	P	40	8	3	2	F1
F1_LC_83	F	L	C	83	8	5	2	F1
F1_LC_84	F	L	C	84	8	5	2	F1
F1_LC_85	F	L	C	85	8	4	2	F1
F1_LC_86	F	L	C	86	8	4	2	F1
F1_LC_87	F	L	C	87	8	3	2	F1
F1_LP_42	F	L	P	42	8	4	2	F1
F1_LP_43	F	L	P	43	8	3	2	F1
F1_LP_45	F	L	P	45	8	3	2	F1
F1_LP_48	F	L	P	48	8	3	2	F1
F1_LP_49	F	L	P	49	8	4	2	F1
F2_IC_112	F	I	C	112	8	5	2	F2
F2_IC_117	F	I	C	117	8	5	2	F2
F2_IC_70	F	I	C	70	8	5	2	F2
F2_IC_74	F	I	C	74	8	4	2	F2
F2_IC_95	F	I	C	95	8	5	2	F2
F2_IP_37	F	I	P	37	8	5	2	F2
F2_IP_41	F	I	P	41	8	4	2	F2
F2_IP_46	F	I	P	46	8	5	2	F2
F2_IP_47	F	I	P	47	8	5	2	F2
F2_IP_91	F	I	P	91	8	4	2	F2
F2_LC_103	F	L	C	103	8	5	2	F2
F2_LC_106	F	L	C	106	8	5	2	F2
F2_LC_107	F	L	C	107	8	5	2	F2
F2_LC_26	F	L	C	26	8	5	2	F2
F2_LC_68	F	L	C	68	8	5	2	F2
F2_LP_50	F	L	P	50	8	4	2	F2
F2_LP_54	F	L	P	54	8	4	2	F2
F2_LP_55	F	L	P	55	8	4	2	F2
F2_LP_62	F	L	P	62	8	5	2	F2
F2_LP_64	F	L	P	64	8	5	2	F2
F3_IC_115	F	I	C	115	8	5	2	F3
F3_IC_116	F	I	C	116	8	5	2	F3
F3_IC_56	F	I	C	56	8	5	2	F3
F3_IC_63	F	I	C	63	8	5	2	F3
F3_IC_92	F	I	C	92	8	5	2	F3
F3_IP_28	F	I	P	28	8	5	2	F3
F3_IP_33	F	I	P	33	8	5	2	F3
F3_IP_36	F	I	P	36	8	5	2	F3
F3_IP_44	F	I	P	44	8	5	2	F3
F3_IP_51	F	I	P	51	8	5	2	F3
F3_LC_101	F	L	C	101	8	5	2	F3
F3_LC_104	F	L	C	104	8	5	2	F3
F3_LC_105	F	L	C	105	8	5	2	F3
F3_LC_17	F	L	C	17	8	5	2	F3
F3_LC_94	F	L	C	94	8	5	2	F3
F3_LP_113	F	L	P	113	8	5	2	F3
F3_LP_120	F	L	P	120	8	5	2	F3
F3_LP_3	F	L	P	3	8	5	2	F3
F3_LP_58	F	L	P	58	8	5	2	F3
F3_LP_66	F	L	P	66	8	5	2	F3
N1_IC_102	N	I	C	102	8	1	2	N1
N1_IC_61	N	I	C	61	8	1	2	N1
N1_IC_72	N	I	C	72	8	1	2	N1
N1_IC_76	N	I	C	76	8	1	2	N1
N1_IC_78	N	I	C	78	8	1	2	N1
N1_IP_1	N	I	P	1	8	1	2	N1
N1_IP_5	N	I	P	5	8	1	2	N1
N1_IP_6	N	I	P	6	8	1	2	N1
N1_IP_7	N	I	P	7	8	1	2	N1
N1_IP_8	N	I	P	8	8	1	2	N1
N1_LC_52	N	L	C	52	8	1	2	N1
N1_LC_53	N	L	C	53	8	1	2	N1
N1_LC_57	N	L	C	57	8	1	2	N1
N1_LC_59	N	L	C	59	8	1	2	N1
N1_LC_60	N	L	C	60	8	1	2	N1
N1_LP_12	N	L	P	12	8	1	2	N1
N1_LP_13	N	L	P	13	8	1	2	N1
N1_LP_18	N	L	P	18	8	1	2	N1
N1_LP_24	N	L	P	24	8	1	2	N1
N1_LP_25	N	L	P	25	8	1	2	N1
N2_IC_114	N	I	C	114	8	1	2	N2
N2_IC_39	N	I	C	39	8	1	2	N2
N2_IC_81	N	I	C	81	8	1	2	N2
N2_IC_90	N	I	C	90	8	1	2	N2
N2_IC_97	N	I	C	97	8	1	2	N2
N2_IP_10	N	I	P	10	8	1	2	N2
N2_IP_11	N	I	P	11	8	1	2	N2
N2_IP_2	N	I	P	2	8	1	2	N2
N2_IP_20	N	I	P	20	8	1	2	N2
N2_IP_23	N	I	P	23	8	1	2	N2
N2_LC_111	N	L	C	111	8	1	2	N2
N2_LC_119	N	L	C	119	8	1	2	N2
N2_LC_69	N	L	C	69	8	1	2	N2
N2_LC_79	N	L	C	79	8	1	2	N2
N2_LC_99	N	L	C	99	8	1	2	N2
N2_LP_110	N	L	P	110	8	1	2	N2
N2_LP_27	N	L	P	27	8	1	2	N2
N2_LP_29	N	L	P	29	8	1	2	N2
N2_LP_31	N	L	P	31	8	1	2	N2
N2_LP_34	N	L	P	34	8	1	2	N2
N3_IC_100	N	I	C	100	8	1	2	N3
N3_IC_108	N	I	C	108	8	1	2	N3
N3_IC_109	N	I	C	109	8	1	2	N3
N3_IC_82	N	I	C	82	8	1	2	N3
N3_IC_89	N	I	C	89	8	1	2	N3
N3_IP_14	N	I	P	14	8	1	2	N3
N3_IP_15	N	I	P	15	8	1	2	N3
N3_IP_4	N	I	P	4	8	1	2	N3
N3_IP_65	N	I	P	65	8	1	2	N3
N3_IP_9	N	I	P	9	8	1	2	N3
N3_LC_67	N	L	C	67	8	1	2	N3
N3_LC_73	N	L	C	73	8	1	2	N3
N3_LC_75	N	L	C	75	8	1	2	N3
N3_LC_77	N	L	C	77	8	1	2	N3
N3_LC_80	N	L	C	80	8	1	2	N3
N3_LP_118	N	L	P	118	8	1	2	N3
N3_LP_16	N	L	P	16	8	1	2	N3
N3_LP_19	N	L	P	19	8	1	2	N3
N3_LP_21	N	L	P	21	8	1	2	N3
N3_LP_22	N	L	P	22	8	1	2	N3
F1_IC_71	F	I	C	71	9	4	2	F1
F1_IC_88	F	I	C	88	9	3	2	F1
F1_IC_93	F	I	C	93	9	4	2	F1
F1_IC_96	F	I	C	96	9	3	2	F1
F1_IC_98	F	I	C	98	9	4	2	F1
F1_IP_30	F	I	P	30	9	4	2	F1
F1_IP_32	F	I	P	32	9	3	2	F1
F1_IP_35	F	I	P	35	9	3	2	F1
F1_IP_38	F	I	P	38	9	3	2	F1
F1_IP_40	F	I	P	40	9	4	2	F1
F1_LC_83	F	L	C	83	9	4	2	F1
F1_LC_84	F	L	C	84	9	2	2	F1
F1_LC_85	F	L	C	85	9	4	2	F1
F1_LC_86	F	L	C	86	9	4	2	F1
F1_LC_87	F	L	C	87	9	3	2	F1
F1_LP_42	F	L	P	42	9	2	2	F1
F1_LP_43	F	L	P	43	9	3	2	F1
F1_LP_45	F	L	P	45	9	4	2	F1
F1_LP_48	F	L	P	48	9	4	2	F1
F1_LP_49	F	L	P	49	9	4	2	F1
F2_IC_112	F	I	C	112	9	5	2	F2
F2_IC_117	F	I	C	117	9	5	2	F2
F2_IC_70	F	I	C	70	9	5	2	F2
F2_IC_74	F	I	C	74	9	5	2	F2
F2_IC_95	F	I	C	95	9	4	2	F2
F2_IP_37	F	I	P	37	9	5	2	F2
F2_IP_41	F	I	P	41	9	5	2	F2
F2_IP_46	F	I	P	46	9	5	2	F2
F2_IP_47	F	I	P	47	9	5	2	F2
F2_IP_91	F	I	P	91	9	4	2	F2
F2_LC_103	F	L	C	103	9	5	2	F2
F2_LC_106	F	L	C	106	9	5	2	F2
F2_LC_107	F	L	C	107	9	5	2	F2
F2_LC_26	F	L	C	26	9	5	2	F2
F2_LC_68	F	L	C	68	9	5	2	F2
F2_LP_50	F	L	P	50	9	5	2	F2
F2_LP_54	F	L	P	54	9	5	2	F2
F2_LP_55	F	L	P	55	9	5	2	F2
F2_LP_62	F	L	P	62	9	5	2	F2
F2_LP_64	F	L	P	64	9	5	2	F2
F3_IC_115	F	I	C	115	9	4	2	F3
F3_IC_116	F	I	C	116	9	4	2	F3
F3_IC_56	F	I	C	56	9	4	2	F3
F3_IC_63	F	I	C	63	9	3	2	F3
F3_IC_92	F	I	C	92	9	5	2	F3
F3_IP_28	F	I	P	28	9	4	2	F3
F3_IP_33	F	I	P	33	9	4	2	F3
F3_IP_36	F	I	P	36	9	5	2	F3
F3_IP_44	F	I	P	44	9	4	2	F3
F3_IP_51	F	I	P	51	9	5	2	F3
F3_LC_101	F	L	C	101	9	4	2	F3
F3_LC_104	F	L	C	104	9	4	2	F3
F3_LC_105	F	L	C	105	9	4	2	F3
F3_LC_17	F	L	C	17	9	4	2	F3
F3_LC_94	F	L	C	94	9	4	2	F3
F3_LP_113	F	L	P	113	9	4	2	F3
F3_LP_120	F	L	P	120	9	4	2	F3
F3_LP_3	F	L	P	3	9	4	2	F3
F3_LP_58	F	L	P	58	9	4	2	F3
F3_LP_66	F	L	P	66	9	4	2	F3
N1_IC_102	N	I	C	102	9	1	2	N1
N1_IC_61	N	I	C	61	9	1	2	N1
N1_IC_72	N	I	C	72	9	1	2	N1
N1_IC_76	N	I	C	76	9	1	2	N1
N1_IC_78	N	I	C	78	9	1	2	N1
N1_IP_1	N	I	P	1	9	1	2	N1
N1_IP_5	N	I	P	5	9	1	2	N1
N1_IP_6	N	I	P	6	9	1	2	N1
N1_IP_7	N	I	P	7	9	1	2	N1
N1_IP_8	N	I	P	8	9	1	2	N1
N1_LC_52	N	L	C	52	9	1	2	N1
N1_LC_53	N	L	C	53	9	1	2	N1
N1_LC_57	N	L	C	57	9	1	2	N1
N1_LC_59	N	L	C	59	9	1	2	N1
N1_LC_60	N	L	C	60	9	1	2	N1
N1_LP_12	N	L	P	12	9	1	2	N1
N1_LP_13	N	L	P	13	9	1	2	N1
N1_LP_18	N	L	P	18	9	1	2	N1
N1_LP_24	N	L	P	24	9	1	2	N1
N1_LP_25	N	L	P	25	9	1	2	N1
N2_IC_114	N	I	C	114	9	1	2	N2
N2_IC_39	N	I	C	39	9	1	2	N2
N2_IC_81	N	I	C	81	9	1	2	N2
N2_IC_90	N	I	C	90	9	1	2	N2
N2_IC_97	N	I	C	97	9	1	2	N2
N2_IP_10	N	I	P	10	9	1	2	N2
N2_IP_11	N	I	P	11	9	1	2	N2
N2_IP_2	N	I	P	2	9	1	2	N2
N2_IP_20	N	I	P	20	9	1	2	N2
N2_IP_23	N	I	P	23	9	1	2	N2
N2_LC_111	N	L	C	111	9	1	2	N2
N2_LC_119	N	L	C	119	9	1	2	N2
N2_LC_69	N	L	C	69	9	1	2	N2
N2_LC_79	N	L	C	79	9	1	2	N2
N2_LC_99	N	L	C	99	9	1	2	N2
N2_LP_110	N	L	P	110	9	1	2	N2
N2_LP_27	N	L	P	27	9	1	2	N2
N2_LP_29	N	L	P	29	9	1	2	N2
N2_LP_31	N	L	P	31	9	1	2	N2
N2_LP_34	N	L	P	34	9	1	2	N2
N3_IC_100	N	I	C	100	9	1	2	N3
N3_IC_108	N	I	C	108	9	1	2	N3
N3_IC_109	N	I	C	109	9	1	2	N3
N3_IC_82	N	I	C	82	9	1	2	N3
N3_IC_89	N	I	C	89	9	1	2	N3
N3_IP_14	N	I	P	14	9	1	2	N3
N3_IP_15	N	I	P	15	9	1	2	N3
N3_IP_4	N	I	P	4	9	1	2	N3
N3_IP_65	N	I	P	65	9	1	2	N3
N3_IP_9	N	I	P	9	9	1	2	N3
N3_LC_67	N	L	C	67	9	1	2	N3
N3_LC_73	N	L	C	73	9	1	2	N3
N3_LC_75	N	L	C	75	9	1	2	N3
N3_LC_77	N	L	C	77	9	1	2	N3
N3_LC_80	N	L	C	80	9	1	2	N3
N3_LP_118	N	L	P	118	9	1	2	N3
N3_LP_16	N	L	P	16	9	1	2	N3
N3_LP_19	N	L	P	19	9	1	2	N3
N3_LP_21	N	L	P	21	9	1	2	N3
N3_LP_22	N	L	P	22	9	1	2	N3
F1_IC_71	F	I	C	71	10	3	2	F1
F1_IC_88	F	I	C	88	10	4	2	F1
F1_IC_93	F	I	C	93	10	4	2	F1
F1_IC_96	F	I	C	96	10	4	2	F1
F1_IC_98	F	I	C	98	10	4	2	F1
F1_IP_30	F	I	P	30	10	3	2	F1
F1_IP_32	F	I	P	32	10	4	2	F1
F1_IP_35	F	I	P	35	10	4	2	F1
F1_IP_38	F	I	P	38	10	4	2	F1
F1_IP_40	F	I	P	40	10	4	2	F1
F1_LC_83	F	L	C	83	10	4	2	F1
F1_LC_84	F	L	C	84	10	4	2	F1
F1_LC_85	F	L	C	85	10	5	2	F1
F1_LC_86	F	L	C	86	10	4	2	F1
F1_LC_87	F	L	C	87	10	4	2	F1
F1_LP_42	F	L	P	42	10	4	2	F1
F1_LP_43	F	L	P	43	10	4	2	F1
F1_LP_45	F	L	P	45	10	4	2	F1
F1_LP_48	F	L	P	48	10	4	2	F1
F1_LP_49	F	L	P	49	10	5	2	F1
F2_IC_112	F	I	C	112	10	5	2	F2
F2_IC_117	F	I	C	117	10	5	2	F2
F2_IC_70	F	I	C	70	10	4	2	F2
F2_IC_74	F	I	C	74	10	5	2	F2
F2_IC_95	F	I	C	95	10	4	2	F2
F2_IP_37	F	I	P	37	10	5	2	F2
F2_IP_41	F	I	P	41	10	5	2	F2
F2_IP_46	F	I	P	46	10	5	2	F2
F2_IP_47	F	I	P	47	10	5	2	F2
F2_IP_91	F	I	P	91	10	5	2	F2
F2_LC_103	F	L	C	103	10	5	2	F2
F2_LC_106	F	L	C	106	10	4	2	F2
F2_LC_107	F	L	C	107	10	5	2	F2
F2_LC_26	F	L	C	26	10	5	2	F2
F2_LC_68	F	L	C	68	10	5	2	F2
F2_LP_50	F	L	P	50	10	5	2	F2
F2_LP_54	F	L	P	54	10	5	2	F2
F2_LP_55	F	L	P	55	10	5	2	F2
F2_LP_62	F	L	P	62	10	5	2	F2
F2_LP_64	F	L	P	64	10	5	2	F2
F3_IC_115	F	I	C	115	10	5	2	F3
F3_IC_116	F	I	C	116	10	5	2	F3
F3_IC_56	F	I	C	56	10	5	2	F3
F3_IC_63	F	I	C	63	10	5	2	F3
F3_IC_92	F	I	C	92	10	5	2	F3
F3_IP_28	F	I	P	28	10	5	2	F3
F3_IP_33	F	I	P	33	10	5	2	F3
F3_IP_36	F	I	P	36	10	5	2	F3
F3_IP_44	F	I	P	44	10	5	2	F3
F3_IP_51	F	I	P	51	10	5	2	F3
F3_LC_101	F	L	C	101	10	5	2	F3
F3_LC_104	F	L	C	104	10	5	2	F3
F3_LC_105	F	L	C	105	10	5	2	F3
F3_LC_17	F	L	C	17	10	5	2	F3
F3_LC_94	F	L	C	94	10	5	2	F3
F3_LP_113	F	L	P	113	10	3	2	F3
F3_LP_120	F	L	P	120	10	5	2	F3
F3_LP_3	F	L	P	3	10	5	2	F3
F3_LP_58	F	L	P	58	10	5	2	F3
F3_LP_66	F	L	P	66	10	5	2	F3
N1_IC_102	N	I	C	102	10	4	2	N1
N1_IC_61	N	I	C	61	10	4	2	N1
N1_IC_72	N	I	C	72	10	4	2	N1
N1_IC_76	N	I	C	76	10	4	2	N1
N1_IC_78	N	I	C	78	10	4	2	N1
N1_IP_1	N	I	P	1	10	4	2	N1
N1_IP_5	N	I	P	5	10	4	2	N1
N1_IP_6	N	I	P	6	10	3	2	N1
N1_IP_7	N	I	P	7	10	4	2	N1
N1_IP_8	N	I	P	8	10	4	2	N1
N1_LC_52	N	L	C	52	10	4	2	N1
N1_LC_53	N	L	C	53	10	3	2	N1
N1_LC_57	N	L	C	57	10	4	2	N1
N1_LC_59	N	L	C	59	10	4	2	N1
N1_LC_60	N	L	C	60	10	4	2	N1
N1_LP_12	N	L	P	12	10	4	2	N1
N1_LP_13	N	L	P	13	10	4	2	N1
N1_LP_18	N	L	P	18	10	3	2	N1
N1_LP_24	N	L	P	24	10	4	2	N1
N1_LP_25	N	L	P	25	10	4	2	N1
N2_IC_114	N	I	C	114	10	2	2	N2
N2_IC_39	N	I	C	39	10	2	2	N2
N2_IC_81	N	I	C	81	10	2	2	N2
N2_IC_90	N	I	C	90	10	3	2	N2
N2_IC_97	N	I	C	97	10	2	2	N2
N2_IP_10	N	I	P	10	10	2	2	N2
N2_IP_11	N	I	P	11	10	3	2	N2
N2_IP_2	N	I	P	2	10	3	2	N2
N2_IP_20	N	I	P	20	10	3	2	N2
N2_IP_23	N	I	P	23	10	3	2	N2
N2_LC_111	N	L	C	111	10	3	2	N2
N2_LC_119	N	L	C	119	10	3	2	N2
N2_LC_69	N	L	C	69	10	3	2	N2
N2_LC_79	N	L	C	79	10	2	2	N2
N2_LC_99	N	L	C	99	10	3	2	N2
N2_LP_110	N	L	P	110	10	3	2	N2
N2_LP_27	N	L	P	27	10	3	2	N2
N2_LP_29	N	L	P	29	10	3	2	N2
N2_LP_31	N	L	P	31	10	2	2	N2
N2_LP_34	N	L	P	34	10	3	2	N2
N3_IC_100	N	I	C	100	10	1	2	N3
N3_IC_108	N	I	C	108	10	1	2	N3
N3_IC_109	N	I	C	109	10	1	2	N3
N3_IC_82	N	I	C	82	10	1	2	N3
N3_IC_89	N	I	C	89	10	1	2	N3
N3_IP_14	N	I	P	14	10	3	2	N3
N3_IP_15	N	I	P	15	10	1	2	N3
N3_IP_4	N	I	P	4	10	1	2	N3
N3_IP_65	N	I	P	65	10	1	2	N3
N3_IP_9	N	I	P	9	10	1	2	N3
N3_LC_67	N	L	C	67	10	3	2	N3
N3_LC_73	N	L	C	73	10	1	2	N3
N3_LC_75	N	L	C	75	10	1	2	N3
N3_LC_77	N	L	C	77	10	1	2	N3
N3_LC_80	N	L	C	80	10	1	2	N3
N3_LP_118	N	L	P	118	10	1	2	N3
N3_LP_16	N	L	P	16	10	1	2	N3
N3_LP_19	N	L	P	19	10	1	2	N3
N3_LP_21	N	L	P	21	10	1	2	N3
N3_LP_22	N	L	P	22	10	1	2	N3
F1_IC_71	F	I	C	71	11	5	2	F1
F1_IC_88	F	I	C	88	11	5	2	F1
F1_IC_93	F	I	C	93	11	4	2	F1
F1_IC_96	F	I	C	96	11	4	2	F1
F1_IC_98	F	I	C	98	11	4	2	F1
F1_IP_30	F	I	P	30	11	4	2	F1
F1_IP_32	F	I	P	32	11	4	2	F1
F1_IP_35	F	I	P	35	11	4	2	F1
F1_IP_38	F	I	P	38	11	4	2	F1
F1_IP_40	F	I	P	40	11	4	2	F1
F1_LC_83	F	L	C	83	11	4	2	F1
F1_LC_84	F	L	C	84	11	4	2	F1
F1_LC_85	F	L	C	85	11	5	2	F1
F1_LC_86	F	L	C	86	11	4	2	F1
F1_LC_87	F	L	C	87	11	5	2	F1
F1_LP_42	F	L	P	42	11	4	2	F1
F1_LP_43	F	L	P	43	11	4	2	F1
F1_LP_45	F	L	P	45	11	5	2	F1
F1_LP_48	F	L	P	48	11	4	2	F1
F1_LP_49	F	L	P	49	11	4	2	F1
F2_IC_112	F	I	C	112	11	5	2	F2
F2_IC_117	F	I	C	117	11	5	2	F2
F2_IC_70	F	I	C	70	11	3	2	F2
F2_IC_74	F	I	C	74	11	5	2	F2
F2_IC_95	F	I	C	95	11	4	2	F2
F2_IP_37	F	I	P	37	11	5	2	F2
F2_IP_41	F	I	P	41	11	5	2	F2
F2_IP_46	F	I	P	46	11	5	2	F2
F2_IP_47	F	I	P	47	11	5	2	F2
F2_IP_91	F	I	P	91	11	5	2	F2
F2_LC_103	F	L	C	103	11	5	2	F2
F2_LC_106	F	L	C	106	11	5	2	F2
F2_LC_107	F	L	C	107	11	5	2	F2
F2_LC_26	F	L	C	26	11	5	2	F2
F2_LC_68	F	L	C	68	11	4	2	F2
F2_LP_50	F	L	P	50	11	5	2	F2
F2_LP_54	F	L	P	54	11	5	2	F2
F2_LP_55	F	L	P	55	11	4	2	F2
F2_LP_62	F	L	P	62	11	4	2	F2
F2_LP_64	F	L	P	64	11	5	2	F2
F3_IC_115	F	I	C	115	11	5	2	F3
F3_IC_116	F	I	C	116	11	5	2	F3
F3_IC_56	F	I	C	56	11	5	2	F3
F3_IC_63	F	I	C	63	11	5	2	F3
F3_IC_92	F	I	C	92	11	5	2	F3
F3_IP_28	F	I	P	28	11	5	2	F3
F3_IP_33	F	I	P	33	11	4	2	F3
F3_IP_36	F	I	P	36	11	5	2	F3
F3_IP_44	F	I	P	44	11	5	2	F3
F3_IP_51	F	I	P	51	11	5	2	F3
F3_LC_101	F	L	C	101	11	5	2	F3
F3_LC_104	F	L	C	104	11	5	2	F3
F3_LC_105	F	L	C	105	11	5	2	F3
F3_LC_17	F	L	C	17	11	5	2	F3
F3_LC_94	F	L	C	94	11	5	2	F3
F3_LP_113	F	L	P	113	11	5	2	F3
F3_LP_120	F	L	P	120	11	5	2	F3
F3_LP_3	F	L	P	3	11	5	2	F3
F3_LP_58	F	L	P	58	11	5	2	F3
F3_LP_66	F	L	P	66	11	5	2	F3
N1_IC_102	N	I	C	102	11	2	2	N1
N1_IC_61	N	I	C	61	11	2	2	N1
N1_IC_72	N	I	C	72	11	2	2	N1
N1_IC_76	N	I	C	76	11	2	2	N1
N1_IC_78	N	I	C	78	11	2	2	N1
N1_IP_1	N	I	P	1	11	2	2	N1
N1_IP_5	N	I	P	5	11	2	2	N1
N1_IP_6	N	I	P	6	11	2	2	N1
N1_IP_7	N	I	P	7	11	2	2	N1
N1_IP_8	N	I	P	8	11	2	2	N1
N1_LC_52	N	L	C	52	11	2	2	N1
N1_LC_53	N	L	C	53	11	2	2	N1
N1_LC_57	N	L	C	57	11	2	2	N1
N1_LC_59	N	L	C	59	11	2	2	N1
N1_LC_60	N	L	C	60	11	2	2	N1
N1_LP_12	N	L	P	12	11	2	2	N1
N1_LP_13	N	L	P	13	11	2	2	N1
N1_LP_18	N	L	P	18	11	2	2	N1
N1_LP_24	N	L	P	24	11	2	2	N1
N1_LP_25	N	L	P	25	11	2	2	N1
N2_IC_114	N	I	C	114	11	2	2	N2
N2_IC_39	N	I	C	39	11	1	2	N2
N2_IC_81	N	I	C	81	11	1	2	N2
N2_IC_90	N	I	C	90	11	1	2	N2
N2_IC_97	N	I	C	97	11	2	2	N2
N2_IP_10	N	I	P	10	11	1	2	N2
N2_IP_11	N	I	P	11	11	2	2	N2
N2_IP_2	N	I	P	2	11	2	2	N2
N2_IP_20	N	I	P	20	11	1	2	N2
N2_IP_23	N	I	P	23	11	1	2	N2
N2_LC_111	N	L	C	111	11	1	2	N2
N2_LC_119	N	L	C	119	11	1	2	N2
N2_LC_69	N	L	C	69	11	1	2	N2
N2_LC_79	N	L	C	79	11	2	2	N2
N2_LC_99	N	L	C	99	11	1	2	N2
N2_LP_110	N	L	P	110	11	1	2	N2
N2_LP_27	N	L	P	27	11	1	2	N2
N2_LP_29	N	L	P	29	11	2	2	N2
N2_LP_31	N	L	P	31	11	1	2	N2
N2_LP_34	N	L	P	34	11	1	2	N2
N3_IC_100	N	I	C	100	11	1	2	N3
N3_IC_108	N	I	C	108	11	1	2	N3
N3_IC_109	N	I	C	109	11	1	2	N3
N3_IC_82	N	I	C	82	11	1	2	N3
N3_IC_89	N	I	C	89	11	1	2	N3
N3_IP_14	N	I	P	14	11	1	2	N3
N3_IP_15	N	I	P	15	11	1	2	N3
N3_IP_4	N	I	P	4	11	1	2	N3
N3_IP_65	N	I	P	65	11	1	2	N3
N3_IP_9	N	I	P	9	11	1	2	N3
N3_LC_67	N	L	C	67	11	1	2	N3
N3_LC_73	N	L	C	73	11	1	2	N3
N3_LC_75	N	L	C	75	11	1	2	N3
N3_LC_77	N	L	C	77	11	1	2	N3
N3_LC_80	N	L	C	80	11	1	2	N3
N3_LP_118	N	L	P	118	11	2	2	N3
N3_LP_16	N	L	P	16	11	1	2	N3
N3_LP_19	N	L	P	19	11	1	2	N3
N3_LP_21	N	L	P	21	11	1	2	N3
N3_LP_22	N	L	P	22	11	1	2	N3
F1_IC_30	F	I	C	30	12	4	3	F1
F1_IC_32	F	I	C	32	12	4	3	F1
F1_IC_35	F	I	C	35	12	5	3	F1
F1_IC_38	F	I	C	38	12	4	3	F1
F1_IC_40	F	I	C	40	12	4	3	F1
F1_IP_71	F	I	P	71	12	5	3	F1
F1_IP_88	F	I	P	88	12	4	3	F1
F1_IP_93	F	I	P	93	12	5	3	F1
F1_IP_96	F	I	P	96	12	5	3	F1
F1_IP_98	F	I	P	98	12	4	3	F1
F1_LC_42	F	L	C	42	12	4	3	F1
F1_LC_43	F	L	C	43	12	4	3	F1
F1_LC_45	F	L	C	45	12	4	3	F1
F1_LC_48	F	L	C	48	12	5	3	F1
F1_LC_49	F	L	C	49	12	5	3	F1
F1_LP_83	F	L	P	83	12	4	3	F1
F1_LP_84	F	L	P	84	12	5	3	F1
F1_LP_85	F	L	P	85	12	5	3	F1
F1_LP_86	F	L	P	86	12	4	3	F1
F1_LP_87	F	L	P	87	12	4	3	F1
F2_IC_37	F	I	C	37	12	5	3	F2
F2_IC_41	F	I	C	41	12	5	3	F2
F2_IC_46	F	I	C	46	12	5	3	F2
F2_IC_47	F	I	C	47	12	5	3	F2
F2_IC_91	F	I	C	91	12	5	3	F2
F2_IP_112	F	I	P	112	12	5	3	F2
F2_IP_117	F	I	P	117	12	5	3	F2
F2_IP_70	F	I	P	70	12	5	3	F2
F2_IP_74	F	I	P	74	12	5	3	F2
F2_IP_95	F	I	P	95	12	5	3	F2
F2_LC_50	F	L	C	50	12	5	3	F2
F2_LC_54	F	L	C	54	12	5	3	F2
F2_LC_55	F	L	C	55	12	5	3	F2
F2_LC_62	F	L	C	62	12	5	3	F2
F2_LC_64	F	L	C	64	12	5	3	F2
F2_LP_103	F	L	P	103	12	5	3	F2
F2_LP_106	F	L	P	106	12	5	3	F2
F2_LP_107	F	L	P	107	12	5	3	F2
F2_LP_26	F	L	P	26	12	5	3	F2
F2_LP_68	F	L	P	68	12	5	3	F2
F3_IC_28	F	I	C	28	12	5	3	F3
F3_IC_33	F	I	C	33	12	5	3	F3
F3_IC_36	F	I	C	36	12	5	3	F3
F3_IC_44	F	I	C	44	12	5	3	F3
F3_IC_51	F	I	C	51	12	5	3	F3
F3_IP_115	F	I	P	115	12	5	3	F3
F3_IP_116	F	I	P	116	12	5	3	F3
F3_IP_56	F	I	P	56	12	5	3	F3
F3_IP_63	F	I	P	63	12	5	3	F3
F3_IP_92	F	I	P	92	12	5	3	F3
F3_LC_113	F	L	C	113	12	5	3	F3
F3_LC_120	F	L	C	120	12	5	3	F3
F3_LC_3	F	L	C	3	12	5	3	F3
F3_LC_58	F	L	C	58	12	5	3	F3
F3_LC_66	F	L	C	66	12	5	3	F3
F3_LP_101	F	L	P	101	12	5	3	F3
F3_LP_104	F	L	P	104	12	5	3	F3
F3_LP_105	F	L	P	105	12	5	3	F3
F3_LP_17	F	L	P	17	12	5	3	F3
F3_LP_94	F	L	P	94	12	5	3	F3
N1_IC_1	N	I	C	1	12	3	3	N1
N1_IC_5	N	I	C	5	12	3	3	N1
N1_IC_6	N	I	C	6	12	3	3	N1
N1_IC_7	N	I	C	7	12	3	3	N1
N1_IC_8	N	I	C	8	12	3	3	N1
N1_IP_102	N	I	P	102	12	3	3	N1
N1_IP_61	N	I	P	61	12	3	3	N1
N1_IP_72	N	I	P	72	12	3	3	N1
N1_IP_76	N	I	P	76	12	3	3	N1
N1_IP_78	N	I	P	78	12	3	3	N1
N1_LC_12	N	L	C	12	12	4	3	N1
N1_LC_13	N	L	C	13	12	3	3	N1
N1_LC_18	N	L	C	18	12	3	3	N1
N1_LC_24	N	L	C	24	12	3	3	N1
N1_LC_25	N	L	C	25	12	3	3	N1
N1_LP_52	N	L	P	52	12	3	3	N1
N1_LP_53	N	L	P	53	12	3	3	N1
N1_LP_57	N	L	P	57	12	3	3	N1
N1_LP_59	N	L	P	59	12	3	3	N1
N1_LP_60	N	L	P	60	12	3	3	N1
N2_IC_10	N	I	C	10	12	1	3	N2
N2_IC_11	N	I	C	11	12	2	3	N2
N2_IC_2	N	I	C	2	12	1	3	N2
N2_IC_20	N	I	C	20	12	2	3	N2
N2_IC_23	N	I	C	23	12	1	3	N2
N2_IP_114	N	I	P	114	12	2	3	N2
N2_IP_39	N	I	P	39	12	3	3	N2
N2_IP_81	N	I	P	81	12	2	3	N2
N2_IP_90	N	I	P	90	12	3	3	N2
N2_IP_97	N	I	P	97	12	2	3	N2
N2_LC_110	N	L	C	110	12	3	3	N2
N2_LC_27	N	L	C	27	12	2	3	N2
N2_LC_29	N	L	C	29	12	2	3	N2
N2_LC_31	N	L	C	31	12	3	3	N2
N2_LC_34	N	L	C	34	12	2	3	N2
N2_LP_111	N	L	P	111	12	3	3	N2
N2_LP_119	N	L	P	119	12	3	3	N2
N2_LP_69	N	L	P	69	12	3	3	N2
N2_LP_79	N	L	P	79	12	3	3	N2
N2_LP_99	N	L	P	99	12	2	3	N2
N3_IC_14	N	I	C	14	12	1	3	N3
N3_IC_15	N	I	C	15	12	1	3	N3
N3_IC_4	N	I	C	4	12	2	3	N3
N3_IC_65	N	I	C	65	12	1	3	N3
N3_IC_9	N	I	C	9	12	1	3	N3
N3_IP_100	N	I	P	100	12	1	3	N3
N3_IP_108	N	I	P	108	12	1	3	N3
N3_IP_109	N	I	P	109	12	2	3	N3
N3_IP_82	N	I	P	82	12	1	3	N3
N3_IP_89	N	I	P	89	12	1	3	N3
N3_LC_118	N	L	C	118	12	1	3	N3
N3_LC_16	N	L	C	16	12	1	3	N3
N3_LC_19	N	L	C	19	12	1	3	N3
N3_LC_21	N	L	C	21	12	1	3	N3
N3_LC_22	N	L	C	22	12	2	3	N3
N3_LP_67	N	L	P	67	12	1	3	N3
N3_LP_73	N	L	P	73	12	1	3	N3
N3_LP_75	N	L	P	75	12	1	3	N3
N3_LP_77	N	L	P	77	12	2	3	N3
N3_LP_80	N	L	P	80	12	1	3	N3
F1_IC_30	F	I	C	30	13	1	3	F1
F1_IC_32	F	I	C	32	13	4	3	F1
F1_IC_35	F	I	C	35	13	2	3	F1
F1_IC_38	F	I	C	38	13	1	3	F1
F1_IC_40	F	I	C	40	13	1	3	F1
F1_IP_71	F	I	P	71	13	2	3	F1
F1_IP_88	F	I	P	88	13	3	3	F1
F1_IP_93	F	I	P	93	13	2	3	F1
F1_IP_96	F	I	P	96	13	3	3	F1
F1_IP_98	F	I	P	98	13	2	3	F1
F1_LC_42	F	L	C	42	13	3	3	F1
F1_LC_43	F	L	C	43	13	2	3	F1
F1_LC_45	F	L	C	45	13	2	3	F1
F1_LC_48	F	L	C	48	13	1	3	F1
F1_LC_49	F	L	C	49	13	2	3	F1
F1_LP_83	F	L	P	83	13	2	3	F1
F1_LP_84	F	L	P	84	13	2	3	F1
F1_LP_85	F	L	P	85	13	2	3	F1
F1_LP_86	F	L	P	86	13	3	3	F1
F1_LP_87	F	L	P	87	13	4	3	F1
F2_IC_37	F	I	C	37	13	1	3	F2
F2_IC_41	F	I	C	41	13	1	3	F2
F2_IC_46	F	I	C	46	13	2	3	F2
F2_IC_47	F	I	C	47	13	1	3	F2
F2_IC_91	F	I	C	91	13	1	3	F2
F2_IP_112	F	I	P	112	13	1	3	F2
F2_IP_117	F	I	P	117	13	1	3	F2
F2_IP_70	F	I	P	70	13	1	3	F2
F2_IP_74	F	I	P	74	13	1	3	F2
F2_IP_95	F	I	P	95	13	2	3	F2
F2_LC_50	F	L	C	50	13	1	3	F2
F2_LC_54	F	L	C	54	13	1	3	F2
F2_LC_55	F	L	C	55	13	1	3	F2
F2_LC_62	F	L	C	62	13	2	3	F2
F2_LC_64	F	L	C	64	13	2	3	F2
F2_LP_103	F	L	P	103	13	1	3	F2
F2_LP_106	F	L	P	106	13	2	3	F2
F2_LP_107	F	L	P	107	13	1	3	F2
F2_LP_26	F	L	P	26	13	1	3	F2
F2_LP_68	F	L	P	68	13	1	3	F2
F3_IC_28	F	I	C	28	13	2	3	F3
F3_IC_33	F	I	C	33	13	4	3	F3
F3_IC_36	F	I	C	36	13	2	3	F3
F3_IC_44	F	I	C	44	13	4	3	F3
F3_IC_51	F	I	C	51	13	2	3	F3
F3_IP_115	F	I	P	115	13	2	3	F3
F3_IP_116	F	I	P	116	13	5	3	F3
F3_IP_56	F	I	P	56	13	1	3	F3
F3_IP_63	F	I	P	63	13	2	3	F3
F3_IP_92	F	I	P	92	13	1	3	F3
F3_LC_113	F	L	C	113	13	4	3	F3
F3_LC_120	F	L	C	120	13	3	3	F3
F3_LC_3	F	L	C	3	13	2	3	F3
F3_LC_58	F	L	C	58	13	2	3	F3
F3_LC_66	F	L	C	66	13	2	3	F3
F3_LP_101	F	L	P	101	13	2	3	F3
F3_LP_104	F	L	P	104	13	2	3	F3
F3_LP_105	F	L	P	105	13	3	3	F3
F3_LP_17	F	L	P	17	13	2	3	F3
F3_LP_94	F	L	P	94	13	2	3	F3
N1_IC_1	N	I	C	1	13	4	3	N1
N1_IC_5	N	I	C	5	13	5	3	N1
N1_IC_6	N	I	C	6	13	4	3	N1
N1_IC_7	N	I	C	7	13	4	3	N1
N1_IC_8	N	I	C	8	13	5	3	N1
N1_IP_102	N	I	P	102	13	5	3	N1
N1_IP_61	N	I	P	61	13	5	3	N1
N1_IP_72	N	I	P	72	13	4	3	N1
N1_IP_76	N	I	P	76	13	5	3	N1
N1_IP_78	N	I	P	78	13	5	3	N1
N1_LC_12	N	L	C	12	13	5	3	N1
N1_LC_13	N	L	C	13	13	5	3	N1
N1_LC_18	N	L	C	18	13	5	3	N1
N1_LC_24	N	L	C	24	13	5	3	N1
N1_LC_25	N	L	C	25	13	4	3	N1
N1_LP_52	N	L	P	52	13	3	3	N1
N1_LP_53	N	L	P	53	13	5	3	N1
N1_LP_57	N	L	P	57	13	5	3	N1
N1_LP_59	N	L	P	59	13	5	3	N1
N1_LP_60	N	L	P	60	13	5	3	N1
N2_IC_10	N	I	C	10	13	4	3	N2
N2_IC_11	N	I	C	11	13	2	3	N2
N2_IC_2	N	I	C	2	13	5	3	N2
N2_IC_20	N	I	C	20	13	4	3	N2
N2_IC_23	N	I	C	23	13	4	3	N2
N2_IP_114	N	I	P	114	13	4	3	N2
N2_IP_39	N	I	P	39	13	4	3	N2
N2_IP_81	N	I	P	81	13	4	3	N2
N2_IP_90	N	I	P	90	13	4	3	N2
N2_IP_97	N	I	P	97	13	3	3	N2
N2_LC_110	N	L	C	110	13	4	3	N2
N2_LC_27	N	L	C	27	13	5	3	N2
N2_LC_29	N	L	C	29	13	4	3	N2
N2_LC_31	N	L	C	31	13	4	3	N2
N2_LC_34	N	L	C	34	13	4	3	N2
N2_LP_111	N	L	P	111	13	4	3	N2
N2_LP_119	N	L	P	119	13	3	3	N2
N2_LP_69	N	L	P	69	13	4	3	N2
N2_LP_79	N	L	P	79	13	3	3	N2
N2_LP_99	N	L	P	99	13	3	3	N2
N3_IC_14	N	I	C	14	13	3	3	N3
N3_IC_15	N	I	C	15	13	2	3	N3
N3_IC_4	N	I	C	4	13	4	3	N3
N3_IC_65	N	I	C	65	13	2	3	N3
N3_IC_9	N	I	C	9	13	3	3	N3
N3_IP_100	N	I	P	100	13	2	3	N3
N3_IP_108	N	I	P	108	13	2	3	N3
N3_IP_109	N	I	P	109	13	2	3	N3
N3_IP_82	N	I	P	82	13	4	3	N3
N3_IP_89	N	I	P	89	13	3	3	N3
N3_LC_118	N	L	C	118	13	2	3	N3
N3_LC_16	N	L	C	16	13	2	3	N3
N3_LC_19	N	L	C	19	13	5	3	N3
N3_LC_21	N	L	C	21	13	1	3	N3
N3_LC_22	N	L	C	22	13	2	3	N3
N3_LP_67	N	L	P	67	13	3	3	N3
N3_LP_73	N	L	P	73	13	2	3	N3
N3_LP_75	N	L	P	75	13	1	3	N3
N3_LP_77	N	L	P	77	13	3	3	N3
N3_LP_80	N	L	P	80	13	2	3	N3
F1_IC_30	F	I	C	30	14	4	3	F1
F1_IC_32	F	I	C	32	14	3	3	F1
F1_IC_35	F	I	C	35	14	5	3	F1
F1_IC_38	F	I	C	38	14	4	3	F1
F1_IC_40	F	I	C	40	14	3	3	F1
F1_IP_71	F	I	P	71	14	5	3	F1
F1_IP_88	F	I	P	88	14	5	3	F1
F1_IP_93	F	I	P	93	14	4	3	F1
F1_IP_96	F	I	P	96	14	3	3	F1
F1_IP_98	F	I	P	98	14	3	3	F1
F1_LC_42	F	L	C	42	14	3	3	F1
F1_LC_43	F	L	C	43	14	5	3	F1
F1_LC_45	F	L	C	45	14	4	3	F1
F1_LC_48	F	L	C	48	14	4	3	F1
F1_LC_49	F	L	C	49	14	5	3	F1
F1_LP_83	F	L	P	83	14	5	3	F1
F1_LP_84	F	L	P	84	14	5	3	F1
F1_LP_85	F	L	P	85	14	4	3	F1
F1_LP_86	F	L	P	86	14	5	3	F1
F1_LP_87	F	L	P	87	14	4	3	F1
F2_IC_37	F	I	C	37	14	5	3	F2
F2_IC_41	F	I	C	41	14	5	3	F2
F2_IC_46	F	I	C	46	14	5	3	F2
F2_IC_47	F	I	C	47	14	5	3	F2
F2_IC_91	F	I	C	91	14	4	3	F2
F2_IP_112	F	I	P	112	14	5	3	F2
F2_IP_117	F	I	P	117	14	4	3	F2
F2_IP_70	F	I	P	70	14	5	3	F2
F2_IP_74	F	I	P	74	14	4	3	F2
F2_IP_95	F	I	P	95	14	4	3	F2
F2_LC_50	F	L	C	50	14	4	3	F2
F2_LC_54	F	L	C	54	14	5	3	F2
F2_LC_55	F	L	C	55	14	4	3	F2
F2_LC_62	F	L	C	62	14	5	3	F2
F2_LC_64	F	L	C	64	14	5	3	F2
F2_LP_103	F	L	P	103	14	5	3	F2
F2_LP_106	F	L	P	106	14	5	3	F2
F2_LP_107	F	L	P	107	14	5	3	F2
F2_LP_26	F	L	P	26	14	4	3	F2
F2_LP_68	F	L	P	68	14	5	3	F2
F3_IC_28	F	I	C	28	14	5	3	F3
F3_IC_33	F	I	C	33	14	5	3	F3
F3_IC_36	F	I	C	36	14	5	3	F3
F3_IC_44	F	I	C	44	14	5	3	F3
F3_IC_51	F	I	C	51	14	5	3	F3
F3_IP_115	F	I	P	115	14	5	3	F3
F3_IP_116	F	I	P	116	14	5	3	F3
F3_IP_56	F	I	P	56	14	5	3	F3
F3_IP_63	F	I	P	63	14	5	3	F3
F3_IP_92	F	I	P	92	14	5	3	F3
F3_LC_113	F	L	C	113	14	5	3	F3
F3_LC_120	F	L	C	120	14	5	3	F3
F3_LC_3	F	L	C	3	14	5	3	F3
F3_LC_58	F	L	C	58	14	5	3	F3
F3_LC_66	F	L	C	66	14	5	3	F3
F3_LP_101	F	L	P	101	14	5	3	F3
F3_LP_104	F	L	P	104	14	5	3	F3
F3_LP_105	F	L	P	105	14	5	3	F3
F3_LP_17	F	L	P	17	14	5	3	F3
F3_LP_94	F	L	P	94	14	5	3	F3
N1_IC_1	N	I	C	1	14	1	3	N1
N1_IC_5	N	I	C	5	14	1	3	N1
N1_IC_6	N	I	C	6	14	2	3	N1
N1_IC_7	N	I	C	7	14	1	3	N1
N1_IC_8	N	I	C	8	14	1	3	N1
N1_IP_102	N	I	P	102	14	1	3	N1
N1_IP_61	N	I	P	61	14	1	3	N1
N1_IP_72	N	I	P	72	14	2	3	N1
N1_IP_76	N	I	P	76	14	2	3	N1
N1_IP_78	N	I	P	78	14	1	3	N1
N1_LC_12	N	L	C	12	14	2	3	N1
N1_LC_13	N	L	C	13	14	2	3	N1
N1_LC_18	N	L	C	18	14	1	3	N1
N1_LC_24	N	L	C	24	14	1	3	N1
N1_LC_25	N	L	C	25	14	1	3	N1
N1_LP_52	N	L	P	52	14	1	3	N1
N1_LP_53	N	L	P	53	14	1	3	N1
N1_LP_57	N	L	P	57	14	2	3	N1
N1_LP_59	N	L	P	59	14	2	3	N1
N1_LP_60	N	L	P	60	14	2	3	N1
N2_IC_10	N	I	C	10	14	1	3	N2
N2_IC_11	N	I	C	11	14	1	3	N2
N2_IC_2	N	I	C	2	14	1	3	N2
N2_IC_20	N	I	C	20	14	2	3	N2
N2_IC_23	N	I	C	23	14	1	3	N2
N2_IP_114	N	I	P	114	14	1	3	N2
N2_IP_39	N	I	P	39	14	2	3	N2
N2_IP_81	N	I	P	81	14	1	3	N2
N2_IP_90	N	I	P	90	14	1	3	N2
N2_IP_97	N	I	P	97	14	1	3	N2
N2_LC_110	N	L	C	110	14	1	3	N2
N2_LC_27	N	L	C	27	14	1	3	N2
N2_LC_29	N	L	C	29	14	1	3	N2
N2_LC_31	N	L	C	31	14	2	3	N2
N2_LC_34	N	L	C	34	14	2	3	N2
N2_LP_111	N	L	P	111	14	1	3	N2
N2_LP_119	N	L	P	119	14	2	3	N2
N2_LP_69	N	L	P	69	14	1	3	N2
N2_LP_79	N	L	P	79	14	2	3	N2
N2_LP_99	N	L	P	99	14	2	3	N2
N3_IC_14	N	I	C	14	14	1	3	N3
N3_IC_15	N	I	C	15	14	1	3	N3
N3_IC_4	N	I	C	4	14	1	3	N3
N3_IC_65	N	I	C	65	14	1	3	N3
N3_IC_9	N	I	C	9	14	1	3	N3
N3_IP_100	N	I	P	100	14	1	3	N3
N3_IP_108	N	I	P	108	14	1	3	N3
N3_IP_109	N	I	P	109	14	1	3	N3
N3_IP_82	N	I	P	82	14	1	3	N3
N3_IP_89	N	I	P	89	14	1	3	N3
N3_LC_118	N	L	C	118	14	1	3	N3
N3_LC_16	N	L	C	16	14	1	3	N3
N3_LC_19	N	L	C	19	14	1	3	N3
N3_LC_21	N	L	C	21	14	1	3	N3
N3_LC_22	N	L	C	22	14	1	3	N3
N3_LP_67	N	L	P	67	14	1	3	N3
N3_LP_73	N	L	P	73	14	1	3	N3
N3_LP_75	N	L	P	75	14	1	3	N3
N3_LP_77	N	L	P	77	14	1	3	N3
N3_LP_80	N	L	P	80	14	1	3	N3
F1_IC_30	F	I	C	30	15	3	3	F1
F1_IC_32	F	I	C	32	15	2	3	F1
F1_IC_35	F	I	C	35	15	2	3	F1
F1_IC_38	F	I	C	38	15	3	3	F1
F1_IC_40	F	I	C	40	15	2	3	F1
F1_IP_71	F	I	P	71	15	4	3	F1
F1_IP_88	F	I	P	88	15	2	3	F1
F1_IP_93	F	I	P	93	15	2	3	F1
F1_IP_96	F	I	P	96	15	3	3	F1
F1_IP_98	F	I	P	98	15	3	3	F1
F1_LC_42	F	L	C	42	15	2	3	F1
F1_LC_43	F	L	C	43	15	3	3	F1
F1_LC_45	F	L	C	45	15	3	3	F1
F1_LC_48	F	L	C	48	15	2	3	F1
F1_LC_49	F	L	C	49	15	3	3	F1
F1_LP_83	F	L	P	83	15	3	3	F1
F1_LP_84	F	L	P	84	15	3	3	F1
F1_LP_85	F	L	P	85	15	3	3	F1
F1_LP_86	F	L	P	86	15	2	3	F1
F1_LP_87	F	L	P	87	15	1	3	F1
F2_IC_37	F	I	C	37	15	4	3	F2
F2_IC_41	F	I	C	41	15	3	3	F2
F2_IC_46	F	I	C	46	15	4	3	F2
F2_IC_47	F	I	C	47	15	5	3	F2
F2_IC_91	F	I	C	91	15	3	3	F2
F2_IP_112	F	I	P	112	15	4	3	F2
F2_IP_117	F	I	P	117	15	3	3	F2
F2_IP_70	F	I	P	70	15	3	3	F2
F2_IP_74	F	I	P	74	15	4	3	F2
F2_IP_95	F	I	P	95	15	4	3	F2
F2_LC_50	F	L	C	50	15	3	3	F2
F2_LC_54	F	L	C	54	15	3	3	F2
F2_LC_55	F	L	C	55	15	4	3	F2
F2_LC_62	F	L	C	62	15	4	3	F2
F2_LC_64	F	L	C	64	15	4	3	F2
F2_LP_103	F	L	P	103	15	5	3	F2
F2_LP_106	F	L	P	106	15	4	3	F2
F2_LP_107	F	L	P	107	15	4	3	F2
F2_LP_26	F	L	P	26	15	3	3	F2
F2_LP_68	F	L	P	68	15	4	3	F2
F3_IC_28	F	I	C	28	15	5	3	F3
F3_IC_33	F	I	C	33	15	5	3	F3
F3_IC_36	F	I	C	36	15	5	3	F3
F3_IC_44	F	I	C	44	15	5	3	F3
F3_IC_51	F	I	C	51	15	5	3	F3
F3_IP_115	F	I	P	115	15	5	3	F3
F3_IP_116	F	I	P	116	15	5	3	F3
F3_IP_56	F	I	P	56	15	4	3	F3
F3_IP_63	F	I	P	63	15	4	3	F3
F3_IP_92	F	I	P	92	15	5	3	F3
F3_LC_113	F	L	C	113	15	4	3	F3
F3_LC_120	F	L	C	120	15	5	3	F3
F3_LC_3	F	L	C	3	15	5	3	F3
F3_LC_58	F	L	C	58	15	4	3	F3
F3_LC_66	F	L	C	66	15	5	3	F3
F3_LP_101	F	L	P	101	15	5	3	F3
F3_LP_104	F	L	P	104	15	5	3	F3
F3_LP_105	F	L	P	105	15	4	3	F3
F3_LP_17	F	L	P	17	15	5	3	F3
F3_LP_94	F	L	P	94	15	2	3	F3
N1_IC_1	N	I	C	1	15	1	3	N1
N1_IC_5	N	I	C	5	15	1	3	N1
N1_IC_6	N	I	C	6	15	1	3	N1
N1_IC_7	N	I	C	7	15	1	3	N1
N1_IC_8	N	I	C	8	15	1	3	N1
N1_IP_102	N	I	P	102	15	1	3	N1
N1_IP_61	N	I	P	61	15	1	3	N1
N1_IP_72	N	I	P	72	15	1	3	N1
N1_IP_76	N	I	P	76	15	1	3	N1
N1_IP_78	N	I	P	78	15	1	3	N1
N1_LC_12	N	L	C	12	15	1	3	N1
N1_LC_13	N	L	C	13	15	1	3	N1
N1_LC_18	N	L	C	18	15	1	3	N1
N1_LC_24	N	L	C	24	15	1	3	N1
N1_LC_25	N	L	C	25	15	1	3	N1
N1_LP_52	N	L	P	52	15	1	3	N1
N1_LP_53	N	L	P	53	15	1	3	N1
N1_LP_57	N	L	P	57	15	1	3	N1
N1_LP_59	N	L	P	59	15	1	3	N1
N1_LP_60	N	L	P	60	15	1	3	N1
N2_IC_10	N	I	C	10	15	1	3	N2
N2_IC_11	N	I	C	11	15	1	3	N2
N2_IC_2	N	I	C	2	15	1	3	N2
N2_IC_20	N	I	C	20	15	1	3	N2
N2_IC_23	N	I	C	23	15	1	3	N2
N2_IP_114	N	I	P	114	15	1	3	N2
N2_IP_39	N	I	P	39	15	1	3	N2
N2_IP_81	N	I	P	81	15	1	3	N2
N2_IP_90	N	I	P	90	15	1	3	N2
N2_IP_97	N	I	P	97	15	1	3	N2
N2_LC_110	N	L	C	110	15	1	3	N2
N2_LC_27	N	L	C	27	15	1	3	N2
N2_LC_29	N	L	C	29	15	1	3	N2
N2_LC_31	N	L	C	31	15	1	3	N2
N2_LC_34	N	L	C	34	15	1	3	N2
N2_LP_111	N	L	P	111	15	1	3	N2
N2_LP_119	N	L	P	119	15	1	3	N2
N2_LP_69	N	L	P	69	15	1	3	N2
N2_LP_79	N	L	P	79	15	1	3	N2
N2_LP_99	N	L	P	99	15	1	3	N2
N3_IC_14	N	I	C	14	15	1	3	N3
N3_IC_15	N	I	C	15	15	1	3	N3
N3_IC_4	N	I	C	4	15	1	3	N3
N3_IC_65	N	I	C	65	15	1	3	N3
N3_IC_9	N	I	C	9	15	1	3	N3
N3_IP_100	N	I	P	100	15	1	3	N3
N3_IP_108	N	I	P	108	15	1	3	N3
N3_IP_109	N	I	P	109	15	1	3	N3
N3_IP_82	N	I	P	82	15	1	3	N3
N3_IP_89	N	I	P	89	15	1	3	N3
N3_LC_118	N	L	C	118	15	1	3	N3
N3_LC_16	N	L	C	16	15	1	3	N3
N3_LC_19	N	L	C	19	15	1	3	N3
N3_LC_21	N	L	C	21	15	1	3	N3
N3_LC_22	N	L	C	22	15	1	3	N3
N3_LP_67	N	L	P	67	15	1	3	N3
N3_LP_73	N	L	P	73	15	1	3	N3
N3_LP_75	N	L	P	75	15	1	3	N3
N3_LP_77	N	L	P	77	15	1	3	N3
N3_LP_80	N	L	P	80	15	1	3	N3
F1_IC_30	F	I	C	30	16	4	3	F1
F1_IC_32	F	I	C	32	16	4	3	F1
F1_IC_35	F	I	C	35	16	4	3	F1
F1_IC_38	F	I	C	38	16	3	3	F1
F1_IC_40	F	I	C	40	16	3	3	F1
F1_IP_71	F	I	P	71	16	3	3	F1
F1_IP_88	F	I	P	88	16	4	3	F1
F1_IP_93	F	I	P	93	16	4	3	F1
F1_IP_96	F	I	P	96	16	3	3	F1
F1_IP_98	F	I	P	98	16	4	3	F1
F1_LC_42	F	L	C	42	16	3	3	F1
F1_LC_43	F	L	C	43	16	3	3	F1
F1_LC_45	F	L	C	45	16	4	3	F1
F1_LC_48	F	L	C	48	16	4	3	F1
F1_LC_49	F	L	C	49	16	4	3	F1
F1_LP_83	F	L	P	83	16	4	3	F1
F1_LP_84	F	L	P	84	16	4	3	F1
F1_LP_85	F	L	P	85	16	4	3	F1
F1_LP_86	F	L	P	86	16	4	3	F1
F1_LP_87	F	L	P	87	16	3	3	F1
F2_IC_37	F	I	C	37	16	5	3	F2
F2_IC_41	F	I	C	41	16	4	3	F2
F2_IC_46	F	I	C	46	16	5	3	F2
F2_IC_47	F	I	C	47	16	5	3	F2
F2_IC_91	F	I	C	91	16	4	3	F2
F2_IP_112	F	I	P	112	16	5	3	F2
F2_IP_117	F	I	P	117	16	4	3	F2
F2_IP_70	F	I	P	70	16	5	3	F2
F2_IP_74	F	I	P	74	16	5	3	F2
F2_IP_95	F	I	P	95	16	3	3	F2
F2_LC_50	F	L	C	50	16	4	3	F2
F2_LC_54	F	L	C	54	16	5	3	F2
F2_LC_55	F	L	C	55	16	4	3	F2
F2_LC_62	F	L	C	62	16	4	3	F2
F2_LC_64	F	L	C	64	16	4	3	F2
F2_LP_103	F	L	P	103	16	4	3	F2
F2_LP_106	F	L	P	106	16	4	3	F2
F2_LP_107	F	L	P	107	16	4	3	F2
F2_LP_26	F	L	P	26	16	4	3	F2
F2_LP_68	F	L	P	68	16	4	3	F2
F3_IC_28	F	I	C	28	16	5	3	F3
F3_IC_33	F	I	C	33	16	5	3	F3
F3_IC_36	F	I	C	36	16	5	3	F3
F3_IC_44	F	I	C	44	16	5	3	F3
F3_IC_51	F	I	C	51	16	5	3	F3
F3_IP_115	F	I	P	115	16	5	3	F3
F3_IP_116	F	I	P	116	16	5	3	F3
F3_IP_56	F	I	P	56	16	5	3	F3
F3_IP_63	F	I	P	63	16	5	3	F3
F3_IP_92	F	I	P	92	16	5	3	F3
F3_LC_113	F	L	C	113	16	4	3	F3
F3_LC_120	F	L	C	120	16	4	3	F3
F3_LC_3	F	L	C	3	16	5	3	F3
F3_LC_58	F	L	C	58	16	4	3	F3
F3_LC_66	F	L	C	66	16	5	3	F3
F3_LP_101	F	L	P	101	16	5	3	F3
F3_LP_104	F	L	P	104	16	5	3	F3
F3_LP_105	F	L	P	105	16	5	3	F3
F3_LP_17	F	L	P	17	16	5	3	F3
F3_LP_94	F	L	P	94	16	5	3	F3
N1_IC_1	N	I	C	1	16	2	3	N1
N1_IC_5	N	I	C	5	16	2	3	N1
N1_IC_6	N	I	C	6	16	3	3	N1
N1_IC_7	N	I	C	7	16	3	3	N1
N1_IC_8	N	I	C	8	16	3	3	N1
N1_IP_102	N	I	P	102	16	2	3	N1
N1_IP_61	N	I	P	61	16	3	3	N1
N1_IP_72	N	I	P	72	16	1	3	N1
N1_IP_76	N	I	P	76	16	4	3	N1
N1_IP_78	N	I	P	78	16	2	3	N1
N1_LC_12	N	L	C	12	16	2	3	N1
N1_LC_13	N	L	C	13	16	2	3	N1
N1_LC_18	N	L	C	18	16	3	3	N1
N1_LC_24	N	L	C	24	16	3	3	N1
N1_LC_25	N	L	C	25	16	2	3	N1
N1_LP_52	N	L	P	52	16	1	3	N1
N1_LP_53	N	L	P	53	16	2	3	N1
N1_LP_57	N	L	P	57	16	2	3	N1
N1_LP_59	N	L	P	59	16	2	3	N1
N1_LP_60	N	L	P	60	16	1	3	N1
N2_IC_10	N	I	C	10	16	1	3	N2
N2_IC_11	N	I	C	11	16	1	3	N2
N2_IC_2	N	I	C	2	16	2	3	N2
N2_IC_20	N	I	C	20	16	2	3	N2
N2_IC_23	N	I	C	23	16	1	3	N2
N2_IP_114	N	I	P	114	16	1	3	N2
N2_IP_39	N	I	P	39	16	1	3	N2
N2_IP_81	N	I	P	81	16	1	3	N2
N2_IP_90	N	I	P	90	16	2	3	N2
N2_IP_97	N	I	P	97	16	1	3	N2
N2_LC_110	N	L	C	110	16	2	3	N2
N2_LC_27	N	L	C	27	16	1	3	N2
N2_LC_29	N	L	C	29	16	1	3	N2
N2_LC_31	N	L	C	31	16	1	3	N2
N2_LC_34	N	L	C	34	16	2	3	N2
N2_LP_111	N	L	P	111	16	1	3	N2
N2_LP_119	N	L	P	119	16	2	3	N2
N2_LP_69	N	L	P	69	16	1	3	N2
N2_LP_79	N	L	P	79	16	2	3	N2
N2_LP_99	N	L	P	99	16	1	3	N2
N3_IC_14	N	I	C	14	16	1	3	N3
N3_IC_15	N	I	C	15	16	1	3	N3
N3_IC_4	N	I	C	4	16	1	3	N3
N3_IC_65	N	I	C	65	16	1	3	N3
N3_IC_9	N	I	C	9	16	1	3	N3
N3_IP_100	N	I	P	100	16	1	3	N3
N3_IP_108	N	I	P	108	16	1	3	N3
N3_IP_109	N	I	P	109	16	1	3	N3
N3_IP_82	N	I	P	82	16	1	3	N3
N3_IP_89	N	I	P	89	16	2	3	N3
N3_LC_118	N	L	C	118	16	1	3	N3
N3_LC_16	N	L	C	16	16	1	3	N3
N3_LC_19	N	L	C	19	16	1	3	N3
N3_LC_21	N	L	C	21	16	1	3	N3
N3_LC_22	N	L	C	22	16	1	3	N3
N3_LP_67	N	L	P	67	16	1	3	N3
N3_LP_73	N	L	P	73	16	1	3	N3
N3_LP_75	N	L	P	75	16	1	3	N3
N3_LP_77	N	L	P	77	16	1	3	N3
N3_LP_80	N	L	P	80	16	1	3	N3
F1_IC_42	F	I	C	42	17	4	4	F1
F1_IC_43	F	I	C	43	17	5	4	F1
F1_IC_45	F	I	C	45	17	3	4	F1
F1_IC_48	F	I	C	48	17	5	4	F1
F1_IC_49	F	I	C	49	17	4	4	F1
F1_IP_83	F	I	P	83	17	4	4	F1
F1_IP_84	F	I	P	84	17	4	4	F1
F1_IP_85	F	I	P	85	17	4	4	F1
F1_IP_86	F	I	P	86	17	3	4	F1
F1_IP_87	F	I	P	87	17	3	4	F1
F1_LC_30	F	L	C	30	17	3	4	F1
F1_LC_32	F	L	C	32	17	4	4	F1
F1_LC_35	F	L	C	35	17	4	4	F1
F1_LC_38	F	L	C	38	17	4	4	F1
F1_LC_40	F	L	C	40	17	4	4	F1
F1_LP_71	F	L	P	71	17	3	4	F1
F1_LP_88	F	L	P	88	17	4	4	F1
F1_LP_93	F	L	P	93	17	4	4	F1
F1_LP_96	F	L	P	96	17	3	4	F1
F1_LP_98	F	L	P	98	17	4	4	F1
F2_IC_50	F	I	C	50	17	4	4	F2
F2_IC_54	F	I	C	54	17	4	4	F2
F2_IC_55	F	I	C	55	17	4	4	F2
F2_IC_62	F	I	C	62	17	5	4	F2
F2_IC_64	F	I	C	64	17	4	4	F2
F2_IP_103	F	I	P	103	17	5	4	F2
F2_IP_106	F	I	P	106	17	4	4	F2
F2_IP_107	F	I	P	107	17	5	4	F2
F2_IP_26	F	I	P	26	17	5	4	F2
F2_IP_68	F	I	P	68	17	4	4	F2
F2_LC_37	F	L	C	37	17	4	4	F2
F2_LC_41	F	L	C	41	17	3	4	F2
F2_LC_46	F	L	C	46	17	4	4	F2
F2_LC_47	F	L	C	47	17	4	4	F2
F2_LC_91	F	L	C	91	17	4	4	F2
F2_LP_112	F	L	P	112	17	5	4	F2
F2_LP_117	F	L	P	117	17	4	4	F2
F2_LP_70	F	L	P	70	17	4	4	F2
F2_LP_74	F	L	P	74	17	4	4	F2
F2_LP_95	F	L	P	95	17	4	4	F2
F3_IC_113	F	I	C	113	17	5	4	F3
F3_IC_120	F	I	C	120	17	5	4	F3
F3_IC_3	F	I	C	3	17	4	4	F3
F3_IC_58	F	I	C	58	17	5	4	F3
F3_IC_66	F	I	C	66	17	5	4	F3
F3_IP_101	F	I	P	101	17	5	4	F3
F3_IP_104	F	I	P	104	17	5	4	F3
F3_IP_105	F	I	P	105	17	4	4	F3
F3_IP_17	F	I	P	17	17	5	4	F3
F3_IP_94	F	I	P	94	17	4	4	F3
F3_LC_28	F	L	C	28	17	5	4	F3
F3_LC_33	F	L	C	33	17	5	4	F3
F3_LC_36	F	L	C	36	17	5	4	F3
F3_LC_44	F	L	C	44	17	5	4	F3
F3_LC_51	F	L	C	51	17	5	4	F3
F3_LP_115	F	L	P	115	17	5	4	F3
F3_LP_116	F	L	P	116	17	4	4	F3
F3_LP_56	F	L	P	56	17	5	4	F3
F3_LP_63	F	L	P	63	17	5	4	F3
F3_LP_92	F	L	P	92	17	5	4	F3
N1_IC_12	N	I	C	12	17	2	4	N1
N1_IC_13	N	I	C	13	17	1	4	N1
N1_IC_18	N	I	C	18	17	2	4	N1
N1_IC_24	N	I	C	24	17	2	4	N1
N1_IC_25	N	I	C	25	17	2	4	N1
N1_IP_52	N	I	P	52	17	2	4	N1
N1_IP_53	N	I	P	53	17	1	4	N1
N1_IP_57	N	I	P	57	17	1	4	N1
N1_IP_59	N	I	P	59	17	2	4	N1
N1_IP_60	N	I	P	60	17	2	4	N1
N1_LC_1	N	L	C	1	17	2	4	N1
N1_LC_5	N	L	C	5	17	3	4	N1
N1_LC_6	N	L	C	6	17	1	4	N1
N1_LC_7	N	L	C	7	17	2	4	N1
N1_LC_8	N	L	C	8	17	3	4	N1
N1_LP_102	N	L	P	102	17	2	4	N1
N1_LP_61	N	L	P	61	17	2	4	N1
N1_LP_72	N	L	P	72	17	2	4	N1
N1_LP_76	N	L	P	76	17	2	4	N1
[truncated: 2,921 more rows]

## Sheet: Intelligibility
id	Accent	Story	Polarity	item	sj	intell	list	Speaker				Legend
N1_LP_1	N	L	P	1	1	1	1	N1
N2_LP_2	N	L	P	2	1	1	1	N2			N	Native
F3_IP_3	F	I	P	3	1	1	1	F3			F	Foreign
N3_LP_4	N	L	P	4	1	1	1	N3
N1_LP_5	N	L	P	5	1	1	1	N1			L	Literal
N1_LP_6	N	L	P	6	1	1	1	N1			I	Ironic
N1_LP_7	N	L	P	7	1	1	1	N1
N1_LP_8	N	L	P	8	1	1	1	N1			P	Praise
N3_LP_9	N	L	P	9	1	1	1	N3			C	Criticism
N2_LP_10	N	L	P	10	1	1	1	N2
N2_LP_11	N	L	P	11	1	1	1	N2
N1_IP_12	N	I	P	12	1	1	1	N1
N1_IP_13	N	I	P	13	1	1	1	N1
N3_LP_14	N	L	P	14	1	1	1	N3
N3_LP_15	N	L	P	15	1	1	1	N3
N3_IP_16	N	I	P	16	1	1	1	N3
F3_IC_17	F	I	C	17	1	1	1	F3
N1_IP_18	N	I	P	18	1	1	1	N1
N3_IP_19	N	I	P	19	1	1	1	N3
N2_LP_20	N	L	P	20	1	1	1	N2
N3_IP_21	N	I	P	21	1	1	1	N3
N3_IP_22	N	I	P	22	1	1	1	N3
N2_LP_23	N	L	P	23	1	1	1	N2
N1_IP_24	N	I	P	24	1	1	1	N1
N1_IP_25	N	I	P	25	1	1	1	N1
F2_IC_26	F	I	C	26	1	1	1	F2
N2_IP_27	N	I	P	27	1	1	1	N2
F3_LP_28	F	L	P	28	1	1	1	F3
N2_IP_29	N	I	P	29	1	1	1	N2
F1_LP_30	F	L	P	30	1	1	1	F1
N2_IP_31	N	I	P	31	1	1	1	N2
F1_LP_32	F	L	P	32	1	1	1	F1
F3_LP_33	F	L	P	33	1	1	1	F3
N2_IP_34	N	I	P	34	1	1	1	N2
F1_LP_35	F	L	P	35	1	1	1	F1
F3_LP_36	F	L	P	36	1	1	1	F3
F2_LP_37	F	L	P	37	1	1	1	F2
F1_LP_38	F	L	P	38	1	1	1	F1
N2_LC_39	N	L	C	39	1	1	1	N2
F1_LP_40	F	L	P	40	1	1	1	F1
F2_LP_41	F	L	P	41	1	1	1	F2
F1_IP_42	F	I	P	42	1	1	1	F1
F1_IP_43	F	I	P	43	1	1	1	F1
F3_LP_44	F	L	P	44	1	1	1	F3
F1_IP_45	F	I	P	45	1	1	1	F1
F2_LP_46	F	L	P	46	1	1	1	F2
F2_LP_47	F	L	P	47	1	1	1	F2
F1_IP_48	F	I	P	48	1	1	1	F1
F1_IP_49	F	I	P	49	1	1	1	F1
F2_IP_50	F	I	P	50	1	1	1	F2
F3_LP_51	F	L	P	51	1	1	1	F3
N1_IC_52	N	I	C	52	1	1	1	N1
N1_IC_53	N	I	C	53	1	1	1	N1
F2_IP_54	F	I	P	54	1	1	1	F2
F2_IP_55	F	I	P	55	1	1	1	F2
F3_LC_56	F	L	C	56	1	1	1	F3
N1_IC_57	N	I	C	57	1	1	1	N1
F3_IP_58	F	I	P	58	1	1	1	F3
N1_IC_59	N	I	C	59	1	1	1	N1
N1_IC_60	N	I	C	60	1	1	1	N1
N1_LC_61	N	L	C	61	1	1	1	N1
F2_IP_62	F	I	P	62	1	1	1	F2
F3_LC_63	F	L	C	63	1	1	1	F3
F2_IP_64	F	I	P	64	1	1	1	F2
N3_LP_65	N	L	P	65	1	1	1	N3
F3_IP_66	F	I	P	66	1	1	1	F3
N3_IC_67	N	I	C	67	1	1	1	N3
F2_IC_68	F	I	C	68	1	1	1	F2
N2_IC_69	N	I	C	69	1	1	1	N2
F2_LC_70	F	L	C	70	1	1	1	F2
F1_LC_71	F	L	C	71	1	1	1	F1
N1_LC_72	N	L	C	72	1	1	1	N1
N3_IC_73	N	I	C	73	1	1	1	N3
F2_LC_74	F	L	C	74	1	1	1	F2
N3_IC_75	N	I	C	75	1	1	1	N3
N1_LC_76	N	L	C	76	1	1	1	N1
N3_IC_77	N	I	C	77	1	1	1	N3
N1_LC_78	N	L	C	78	1	1	1	N1
N2_IC_79	N	I	C	79	1	1	1	N2
N3_IC_80	N	I	C	80	1	1	1	N3
N2_LC_81	N	L	C	81	1	1	1	N2
N3_LC_82	N	L	C	82	1	1	1	N3
F1_IC_83	F	I	C	83	1	1	1	F1
F1_IC_84	F	I	C	84	1	1	1	F1
F1_IC_85	F	I	C	85	1	1	1	F1
F1_IC_86	F	I	C	86	1	1	1	F1
F1_IC_87	F	I	C	87	1	1	1	F1
F1_LC_88	F	L	C	88	1	1	1	F1
N3_LC_89	N	L	C	89	1	1	1	N3
N2_LC_90	N	L	C	90	1	1	1	N2
F2_LP_91	F	L	P	91	1	1	1	F2
F3_LC_92	F	L	C	92	1	1	1	F3
F1_LC_93	F	L	C	93	1	1	1	F1
F3_IC_94	F	I	C	94	1	1	1	F3
F2_LC_95	F	L	C	95	1	1	1	F2
F1_LC_96	F	L	C	96	1	1	1	F1
N2_LC_97	N	L	C	97	1	1	1	N2
F1_LC_98	F	L	C	98	1	1	1	F1
N2_IC_99	N	I	C	99	1	1	1	N2
N3_LC_100	N	L	C	100	1	1	1	N3
F3_IC_101	F	I	C	101	1	1	1	F3
N1_LC_102	N	L	C	102	1	1	1	N1
F2_IC_103	F	I	C	103	1	1	1	F2
F3_IC_104	F	I	C	104	1	1	1	F3
F3_IC_105	F	I	C	105	1	1	1	F3
F2_IC_106	F	I	C	106	1	1	1	F2
F2_IC_107	F	I	C	107	1	1	1	F2
N3_LC_108	N	L	C	108	1	1	1	N3
N3_LC_109	N	L	C	109	1	1	1	N3
N2_IP_110	N	I	P	110	1	1	1	N2
N2_IC_111	N	I	C	111	1	1	1	N2
F2_LC_112	F	L	C	112	1	1	1	F2
F3_IP_113	F	I	P	113	1	1	1	F3
N2_LC_114	N	L	C	114	1	1	1	N2
F3_LC_115	F	L	C	115	1	1	1	F3
F3_LC_116	F	L	C	116	1	1	1	F3
F2_LC_117	F	L	C	117	1	1	1	F2
N3_IP_118	N	I	P	118	1	1	1	N3
N2_IC_119	N	I	C	119	1	1	1	N2
F3_IP_120	F	I	P	120	1	1	1	F3
N1_LP_1	N	L	P	1	2	1	1	N1
N2_LP_2	N	L	P	2	2	1	1	N2
F3_IP_3	F	I	P	3	2	1	1	F3
N3_LP_4	N	L	P	4	2	1	1	N3
N1_LP_5	N	L	P	5	2	1	1	N1
N1_LP_6	N	L	P	6	2	1	1	N1
N1_LP_7	N	L	P	7	2	1	1	N1
N1_LP_8	N	L	P	8	2	1	1	N1
N3_LP_9	N	L	P	9	2	1	1	N3
N2_LP_10	N	L	P	10	2	1	1	N2
N2_LP_11	N	L	P	11	2	1	1	N2
N1_IP_12	N	I	P	12	2	1	1	N1
N1_IP_13	N	I	P	13	2	1	1	N1
N3_LP_14	N	L	P	14	2	1	1	N3
N3_LP_15	N	L	P	15	2	1	1	N3
N3_IP_16	N	I	P	16	2	1	1	N3
F3_IC_17	F	I	C	17	2	1	1	F3
N1_IP_18	N	I	P	18	2	1	1	N1
N3_IP_19	N	I	P	19	2	1	1	N3
N2_LP_20	N	L	P	20	2	1	1	N2
N3_IP_21	N	I	P	21	2	1	1	N3
N3_IP_22	N	I	P	22	2	1	1	N3
N2_LP_23	N	L	P	23	2	1	1	N2
N1_IP_24	N	I	P	24	2	1	1	N1
N1_IP_25	N	I	P	25	2	1	1	N1
F2_IC_26	F	I	C	26	2	1	1	F2
N2_IP_27	N	I	P	27	2	1	1	N2
F3_LP_28	F	L	P	28	2	1	1	F3
N2_IP_29	N	I	P	29	2	1	1	N2
F1_LP_30	F	L	P	30	2	1	1	F1
N2_IP_31	N	I	P	31	2	1	1	N2
F1_LP_32	F	L	P	32	2	1	1	F1
F3_LP_33	F	L	P	33	2	1	1	F3
N2_IP_34	N	I	P	34	2	1	1	N2
F1_LP_35	F	L	P	35	2	1	1	F1
F3_LP_36	F	L	P	36	2	1	1	F3
F2_LP_37	F	L	P	37	2	1	1	F2
F1_LP_38	F	L	P	38	2	1	1	F1
N2_LC_39	N	L	C	39	2	1	1	N2
F1_LP_40	F	L	P	40	2	1	1	F1
F2_LP_41	F	L	P	41	2	1	1	F2
F1_IP_42	F	I	P	42	2	1	1	F1
F1_IP_43	F	I	P	43	2	1	1	F1
F3_LP_44	F	L	P	44	2	1	1	F3
F1_IP_45	F	I	P	45	2	1	1	F1
F2_LP_46	F	L	P	46	2	1	1	F2
F2_LP_47	F	L	P	47	2	1	1	F2
F1_IP_48	F	I	P	48	2	1	1	F1
F1_IP_49	F	I	P	49	2	1	1	F1
F2_IP_50	F	I	P	50	2	1	1	F2
F3_LP_51	F	L	P	51	2	1	1	F3
N1_IC_52	N	I	C	52	2	1	1	N1
N1_IC_53	N	I	C	53	2	1	1	N1
F2_IP_54	F	I	P	54	2	1	1	F2
F2_IP_55	F	I	P	55	2	1	1	F2
F3_LC_56	F	L	C	56	2	1	1	F3
N1_IC_57	N	I	C	57	2	1	1	N1
F3_IP_58	F	I	P	58	2	1	1	F3
N1_IC_59	N	I	C	59	2	1	1	N1
N1_IC_60	N	I	C	60	2	1	1	N1
N1_LC_61	N	L	C	61	2	1	1	N1
F2_IP_62	F	I	P	62	2	1	1	F2
F3_LC_63	F	L	C	63	2	1	1	F3
F2_IP_64	F	I	P	64	2	1	1	F2
N3_LP_65	N	L	P	65	2	1	1	N3
F3_IP_66	F	I	P	66	2	1	1	F3
N3_IC_67	N	I	C	67	2	1	1	N3
F2_IC_68	F	I	C	68	2	1	1	F2
N2_IC_69	N	I	C	69	2	1	1	N2
F2_LC_70	F	L	C	70	2	1	1	F2
F1_LC_71	F	L	C	71	2	1	1	F1
N1_LC_72	N	L	C	72	2	1	1	N1
N3_IC_73	N	I	C	73	2	1	1	N3
F2_LC_74	F	L	C	74	2	1	1	F2
N3_IC_75	N	I	C	75	2	1	1	N3
N1_LC_76	N	L	C	76	2	1	1	N1
N3_IC_77	N	I	C	77	2	1	1	N3
N1_LC_78	N	L	C	78	2	1	1	N1
N2_IC_79	N	I	C	79	2	1	1	N2
N3_IC_80	N	I	C	80	2	1	1	N3
N2_LC_81	N	L	C	81	2	1	1	N2
N3_LC_82	N	L	C	82	2	1	1	N3
F1_IC_83	F	I	C	83	2	1	1	F1
F1_IC_84	F	I	C	84	2	1	1	F1
F1_IC_85	F	I	C	85	2	1	1	F1
F1_IC_86	F	I	C	86	2	1	1	F1
F1_IC_87	F	I	C	87	2	1	1	F1
F1_LC_88	F	L	C	88	2	1	1	F1
N3_LC_89	N	L	C	89	2	1	1	N3
N2_LC_90	N	L	C	90	2	1	1	N2
F2_LP_91	F	L	P	91	2	1	1	F2
F3_LC_92	F	L	C	92	2	1	1	F3
F1_LC_93	F	L	C	93	2	1	1	F1
F3_IC_94	F	I	C	94	2	1	1	F3
F2_LC_95	F	L	C	95	2	1	1	F2
F1_LC_96	F	L	C	96	2	1	1	F1
N2_LC_97	N	L	C	97	2	1	1	N2
F1_LC_98	F	L	C	98	2	1	1	F1
N2_IC_99	N	I	C	99	2	1	1	N2
N3_LC_100	N	L	C	100	2	1	1	N3
F3_IC_101	F	I	C	101	2	1	1	F3
N1_LC_102	N	L	C	102	2	1	1	N1
F2_IC_103	F	I	C	103	2	1	1	F2
F3_IC_104	F	I	C	104	2	1	1	F3
F3_IC_105	F	I	C	105	2	1	1	F3
F2_IC_106	F	I	C	106	2	1	1	F2
F2_IC_107	F	I	C	107	2	1	1	F2
N3_LC_108	N	L	C	108	2	1	1	N3
N3_LC_109	N	L	C	109	2	1	1	N3
N2_IP_110	N	I	P	110	2	1	1	N2
N2_IC_111	N	I	C	111	2	1	1	N2
F2_LC_112	F	L	C	112	2	1	1	F2
F3_IP_113	F	I	P	113	2	1	1	F3
N2_LC_114	N	L	C	114	2	1	1	N2
F3_LC_115	F	L	C	115	2	1	1	F3
F3_LC_116	F	L	C	116	2	1	1	F3
F2_LC_117	F	L	C	117	2	1	1	F2
N3_IP_118	N	I	P	118	2	1	1	N3
N2_IC_119	N	I	C	119	2	1	1	N2
F3_IP_120	F	I	P	120	2	1	1	F3
N1_LP_1	N	L	P	1	3	1	1	N1
N2_LP_2	N	L	P	2	3	1	1	N2
F3_IP_3	F	I	P	3	3	1	1	F3
N3_LP_4	N	L	P	4	3	1	1	N3
N1_LP_5	N	L	P	5	3	1	1	N1
N1_LP_6	N	L	P	6	3	1	1	N1
N1_LP_7	N	L	P	7	3	1	1	N1
N1_LP_8	N	L	P	8	3	1	1	N1
N3_LP_9	N	L	P	9	3	1	1	N3
N2_LP_10	N	L	P	10	3	1	1	N2
N2_LP_11	N	L	P	11	3	1	1	N2
N1_IP_12	N	I	P	12	3	1	1	N1
N1_IP_13	N	I	P	13	3	1	1	N1
N3_LP_14	N	L	P	14	3	1	1	N3
N3_LP_15	N	L	P	15	3	1	1	N3
N3_IP_16	N	I	P	16	3	1	1	N3
F3_IC_17	F	I	C	17	3	1	1	F3
N1_IP_18	N	I	P	18	3	1	1	N1
N3_IP_19	N	I	P	19	3	1	1	N3
N2_LP_20	N	L	P	20	3	1	1	N2
N3_IP_21	N	I	P	21	3	1	1	N3
N3_IP_22	N	I	P	22	3	1	1	N3
N2_LP_23	N	L	P	23	3	1	1	N2
N1_IP_24	N	I	P	24	3	1	1	N1
N1_IP_25	N	I	P	25	3	1	1	N1
F2_IC_26	F	I	C	26	3	1	1	F2
N2_IP_27	N	I	P	27	3	1	1	N2
F3_LP_28	F	L	P	28	3	1	1	F3
N2_IP_29	N	I	P	29	3	1	1	N2
F1_LP_30	F	L	P	30	3	1	1	F1
N2_IP_31	N	I	P	31	3	1	1	N2
F1_LP_32	F	L	P	32	3	1	1	F1
F3_LP_33	F	L	P	33	3	1	1	F3
N2_IP_34	N	I	P	34	3	1	1	N2
F1_LP_35	F	L	P	35	3	1	1	F1
F3_LP_36	F	L	P	36	3	1	1	F3
F2_LP_37	F	L	P	37	3	1	1	F2
F1_LP_38	F	L	P	38	3	1	1	F1
N2_LC_39	N	L	C	39	3	1	1	N2
F1_LP_40	F	L	P	40	3	1	1	F1
F2_LP_41	F	L	P	41	3	1	1	F2
F1_IP_42	F	I	P	42	3	1	1	F1
F1_IP_43	F	I	P	43	3	1	1	F1
F3_LP_44	F	L	P	44	3	1	1	F3
F1_IP_45	F	I	P	45	3	1	1	F1
F2_LP_46	F	L	P	46	3	1	1	F2
F2_LP_47	F	L	P	47	3	1	1	F2
F1_IP_48	F	I	P	48	3	1	1	F1
F1_IP_49	F	I	P	49	3	1	1	F1
F2_IP_50	F	I	P	50	3	1	1	F2
F3_LP_51	F	L	P	51	3	1	1	F3
N1_IC_52	N	I	C	52	3	1	1	N1
N1_IC_53	N	I	C	53	3	1	1	N1
F2_IP_54	F	I	P	54	3	0	1	F2
F2_IP_55	F	I	P	55	3	1	1	F2
F3_LC_56	F	L	C	56	3	1	1	F3
N1_IC_57	N	I	C	57	3	1	1	N1
F3_IP_58	F	I	P	58	3	1	1	F3
N1_IC_59	N	I	C	59	3	1	1	N1
N1_IC_60	N	I	C	60	3	1	1	N1
N1_LC_61	N	L	C	61	3	1	1	N1
F2_IP_62	F	I	P	62	3	1	1	F2
F3_LC_63	F	L	C	63	3	1	1	F3
F2_IP_64	F	I	P	64	3	1	1	F2
N3_LP_65	N	L	P	65	3	1	1	N3
F3_IP_66	F	I	P	66	3	1	1	F3
N3_IC_67	N	I	C	67	3	1	1	N3
F2_IC_68	F	I	C	68	3	1	1	F2
N2_IC_69	N	I	C	69	3	1	1	N2
F2_LC_70	F	L	C	70	3	1	1	F2
F1_LC_71	F	L	C	71	3	1	1	F1
N1_LC_72	N	L	C	72	3	1	1	N1
N3_IC_73	N	I	C	73	3	1	1	N3
F2_LC_74	F	L	C	74	3	1	1	F2
N3_IC_75	N	I	C	75	3	1	1	N3
N1_LC_76	N	L	C	76	3	1	1	N1
N3_IC_77	N	I	C	77	3	1	1	N3
N1_LC_78	N	L	C	78	3	1	1	N1
N2_IC_79	N	I	C	79	3	1	1	N2
N3_IC_80	N	I	C	80	3	1	1	N3
N2_LC_81	N	L	C	81	3	1	1	N2
N3_LC_82	N	L	C	82	3	1	1	N3
F1_IC_83	F	I	C	83	3	1	1	F1
F1_IC_84	F	I	C	84	3	1	1	F1
F1_IC_85	F	I	C	85	3	1	1	F1
F1_IC_86	F	I	C	86	3	1	1	F1
F1_IC_87	F	I	C	87	3	1	1	F1
F1_LC_88	F	L	C	88	3	1	1	F1
N3_LC_89	N	L	C	89	3	1	1	N3
N2_LC_90	N	L	C	90	3	1	1	N2
F2_LP_91	F	L	P	91	3	1	1	F2
F3_LC_92	F	L	C	92	3	1	1	F3
F1_LC_93	F	L	C	93	3	1	1	F1
F3_IC_94	F	I	C	94	3	1	1	F3
F2_LC_95	F	L	C	95	3	1	1	F2
F1_LC_96	F	L	C	96	3	1	1	F1
N2_LC_97	N	L	C	97	3	1	1	N2
F1_LC_98	F	L	C	98	3	1	1	F1
N2_IC_99	N	I	C	99	3	1	1	N2
N3_LC_100	N	L	C	100	3	1	1	N3
F3_IC_101	F	I	C	101	3	1	1	F3
N1_LC_102	N	L	C	102	3	1	1	N1
F2_IC_103	F	I	C	103	3	1	1	F2
F3_IC_104	F	I	C	104	3	1	1	F3
F3_IC_105	F	I	C	105	3	1	1	F3
F2_IC_106	F	I	C	106	3	1	1	F2
F2_IC_107	F	I	C	107	3	1	1	F2
N3_LC_108	N	L	C	108	3	1	1	N3
N3_LC_109	N	L	C	109	3	1	1	N3
N2_IP_110	N	I	P	110	3	1	1	N2
N2_IC_111	N	I	C	111	3	1	1	N2
F2_LC_112	F	L	C	112	3	1	1	F2
F3_IP_113	F	I	P	113	3	1	1	F3
N2_LC_114	N	L	C	114	3	1	1	N2
F3_LC_115	F	L	C	115	3	1	1	F3
F3_LC_116	F	L	C	116	3	1	1	F3
F2_LC_117	F	L	C	117	3	1	1	F2
N3_IP_118	N	I	P	118	3	1	1	N3
N2_IC_119	N	I	C	119	3	1	1	N2
F3_IP_120	F	I	P	120	3	1	1	F3
N1_LP_1	N	L	P	1	4	1	1	N1
N2_LP_2	N	L	P	2	4	1	1	N2
F3_IP_3	F	I	P	3	4	1	1	F3
N3_LP_4	N	L	P	4	4	1	1	N3
N1_LP_5	N	L	P	5	4	1	1	N1
N1_LP_6	N	L	P	6	4	1	1	N1
N1_LP_7	N	L	P	7	4	1	1	N1
N1_LP_8	N	L	P	8	4	1	1	N1
N3_LP_9	N	L	P	9	4	1	1	N3
N2_LP_10	N	L	P	10	4	1	1	N2
N2_LP_11	N	L	P	11	4	1	1	N2
N1_IP_12	N	I	P	12	4	1	1	N1
N1_IP_13	N	I	P	13	4	1	1	N1
N3_LP_14	N	L	P	14	4	1	1	N3
N3_LP_15	N	L	P	15	4	1	1	N3
N3_IP_16	N	I	P	16	4	1	1	N3
F3_IC_17	F	I	C	17	4	1	1	F3
N1_IP_18	N	I	P	18	4	1	1	N1
N3_IP_19	N	I	P	19	4	1	1	N3
N2_LP_20	N	L	P	20	4	1	1	N2
N3_IP_21	N	I	P	21	4	1	1	N3
N3_IP_22	N	I	P	22	4	1	1	N3
N2_LP_23	N	L	P	23	4	1	1	N2
N1_IP_24	N	I	P	24	4	1	1	N1
N1_IP_25	N	I	P	25	4	1	1	N1
F2_IC_26	F	I	C	26	4	1	1	F2
N2_IP_27	N	I	P	27	4	1	1	N2
F3_LP_28	F	L	P	28	4	1	1	F3
N2_IP_29	N	I	P	29	4	1	1	N2
F1_LP_30	F	L	P	30	4	1	1	F1
N2_IP_31	N	I	P	31	4	1	1	N2
F1_LP_32	F	L	P	32	4	1	1	F1
F3_LP_33	F	L	P	33	4	1	1	F3
N2_IP_34	N	I	P	34	4	1	1	N2
F1_LP_35	F	L	P	35	4	1	1	F1
F3_LP_36	F	L	P	36	4	1	1	F3
F2_LP_37	F	L	P	37	4	1	1	F2
F1_LP_38	F	L	P	38	4	1	1	F1
N2_LC_39	N	L	C	39	4	1	1	N2
F1_LP_40	F	L	P	40	4	1	1	F1
F2_LP_41	F	L	P	41	4	1	1	F2
F1_IP_42	F	I	P	42	4	1	1	F1
F1_IP_43	F	I	P	43	4	1	1	F1
F3_LP_44	F	L	P	44	4	1	1	F3
F1_IP_45	F	I	P	45	4	1	1	F1
F2_LP_46	F	L	P	46	4	1	1	F2
F2_LP_47	F	L	P	47	4	1	1	F2
F1_IP_48	F	I	P	48	4	1	1	F1
F1_IP_49	F	I	P	49	4	1	1	F1
F2_IP_50	F	I	P	50	4	1	1	F2
F3_LP_51	F	L	P	51	4	1	1	F3
N1_IC_52	N	I	C	52	4	1	1	N1
N1_IC_53	N	I	C	53	4	1	1	N1
F2_IP_54	F	I	P	54	4	1	1	F2
F2_IP_55	F	I	P	55	4	1	1	F2
F3_LC_56	F	L	C	56	4	1	1	F3
N1_IC_57	N	I	C	57	4	1	1	N1
F3_IP_58	F	I	P	58	4	1	1	F3
N1_IC_59	N	I	C	59	4	1	1	N1
N1_IC_60	N	I	C	60	4	1	1	N1
N1_LC_61	N	L	C	61	4	1	1	N1
F2_IP_62	F	I	P	62	4	1	1	F2
F3_LC_63	F	L	C	63	4	1	1	F3
F2_IP_64	F	I	P	64	4	1	1	F2
N3_LP_65	N	L	P	65	4	1	1	N3
F3_IP_66	F	I	P	66	4	1	1	F3
N3_IC_67	N	I	C	67	4	1	1	N3
F2_IC_68	F	I	C	68	4	1	1	F2
N2_IC_69	N	I	C	69	4	1	1	N2
F2_LC_70	F	L	C	70	4	1	1	F2
F1_LC_71	F	L	C	71	4	1	1	F1
N1_LC_72	N	L	C	72	4	1	1	N1
N3_IC_73	N	I	C	73	4	1	1	N3
F2_LC_74	F	L	C	74	4	1	1	F2
N3_IC_75	N	I	C	75	4	1	1	N3
N1_LC_76	N	L	C	76	4	1	1	N1
N3_IC_77	N	I	C	77	4	1	1	N3
N1_LC_78	N	L	C	78	4	1	1	N1
N2_IC_79	N	I	C	79	4	1	1	N2
N3_IC_80	N	I	C	80	4	1	1	N3
N2_LC_81	N	L	C	81	4	1	1	N2
N3_LC_82	N	L	C	82	4	1	1	N3
F1_IC_83	F	I	C	83	4	1	1	F1
F1_IC_84	F	I	C	84	4	1	1	F1
F1_IC_85	F	I	C	85	4	1	1	F1
F1_IC_86	F	I	C	86	4	1	1	F1
F1_IC_87	F	I	C	87	4	1	1	F1
F1_LC_88	F	L	C	88	4	1	1	F1
N3_LC_89	N	L	C	89	4	1	1	N3
N2_LC_90	N	L	C	90	4	1	1	N2
F2_LP_91	F	L	P	91	4	1	1	F2
F3_LC_92	F	L	C	92	4	1	1	F3
F1_LC_93	F	L	C	93	4	1	1	F1
F3_IC_94	F	I	C	94	4	1	1	F3
F2_LC_95	F	L	C	95	4	1	1	F2
F1_LC_96	F	L	C	96	4	1	1	F1
N2_LC_97	N	L	C	97	4	1	1	N2
F1_LC_98	F	L	C	98	4	1	1	F1
N2_IC_99	N	I	C	99	4	1	1	N2
N3_LC_100	N	L	C	100	4	1	1	N3
F3_IC_101	F	I	C	101	4	1	1	F3
N1_LC_102	N	L	C	102	4	1	1	N1
F2_IC_103	F	I	C	103	4	1	1	F2
F3_IC_104	F	I	C	104	4	1	1	F3
F3_IC_105	F	I	C	105	4	1	1	F3
F2_IC_106	F	I	C	106	4	1	1	F2
F2_IC_107	F	I	C	107	4	1	1	F2
N3_LC_108	N	L	C	108	4	1	1	N3
N3_LC_109	N	L	C	109	4	1	1	N3
N2_IP_110	N	I	P	110	4	1	1	N2
N2_IC_111	N	I	C	111	4	1	1	N2
F2_LC_112	F	L	C	112	4	1	1	F2
F3_IP_113	F	I	P	113	4	1	1	F3
N2_LC_114	N	L	C	114	4	1	1	N2
F3_LC_115	F	L	C	115	4	1	1	F3
F3_LC_116	F	L	C	116	4	1	1	F3
F2_LC_117	F	L	C	117	4	1	1	F2
N3_IP_118	N	I	P	118	4	1	1	N3
N2_IC_119	N	I	C	119	4	1	1	N2
F3_IP_120	F	I	P	120	4	1	1	F3
N1_LP_1	N	L	P	1	5	1	1	N1
N2_LP_2	N	L	P	2	5	1	1	N2
F3_IP_3	F	I	P	3	5	1	1	F3
N3_LP_4	N	L	P	4	5	1	1	N3
N1_LP_5	N	L	P	5	5	1	1	N1
N1_LP_6	N	L	P	6	5	1	1	N1
N1_LP_7	N	L	P	7	5	1	1	N1
N1_LP_8	N	L	P	8	5	1	1	N1
N3_LP_9	N	L	P	9	5	1	1	N3
N2_LP_10	N	L	P	10	5	1	1	N2
N2_LP_11	N	L	P	11	5	1	1	N2
N1_IP_12	N	I	P	12	5	1	1	N1
N1_IP_13	N	I	P	13	5	1	1	N1
N3_LP_14	N	L	P	14	5	1	1	N3
N3_LP_15	N	L	P	15	5	0	1	N3
N3_IP_16	N	I	P	16	5	0	1	N3
F3_IC_17	F	I	C	17	5	1	1	F3
N1_IP_18	N	I	P	18	5	1	1	N1
N3_IP_19	N	I	P	19	5	1	1	N3
N2_LP_20	N	L	P	20	5	1	1	N2
N3_IP_21	N	I	P	21	5	1	1	N3
N3_IP_22	N	I	P	22	5	1	1	N3
N2_LP_23	N	L	P	23	5	1	1	N2
N1_IP_24	N	I	P	24	5	1	1	N1
N1_IP_25	N	I	P	25	5	1	1	N1
F2_IC_26	F	I	C	26	5	1	1	F2
N2_IP_27	N	I	P	27	5	1	1	N2
F3_LP_28	F	L	P	28	5	1	1	F3
N2_IP_29	N	I	P	29	5	1	1	N2
F1_LP_30	F	L	P	30	5	1	1	F1
N2_IP_31	N	I	P	31	5	1	1	N2
F1_LP_32	F	L	P	32	5	1	1	F1
F3_LP_33	F	L	P	33	5	1	1	F3
N2_IP_34	N	I	P	34	5	1	1	N2
F1_LP_35	F	L	P	35	5	1	1	F1
F3_LP_36	F	L	P	36	5	1	1	F3
F2_LP_37	F	L	P	37	5	1	1	F2
F1_LP_38	F	L	P	38	5	1	1	F1
N2_LC_39	N	L	C	39	5	1	1	N2
F1_LP_40	F	L	P	40	5	1	1	F1
F2_LP_41	F	L	P	41	5	1	1	F2
F1_IP_42	F	I	P	42	5	1	1	F1
F1_IP_43	F	I	P	43	5	1	1	F1
F3_LP_44	F	L	P	44	5	1	1	F3
F1_IP_45	F	I	P	45	5	1	1	F1
F2_LP_46	F	L	P	46	5	1	1	F2
F2_LP_47	F	L	P	47	5	1	1	F2
F1_IP_48	F	I	P	48	5	1	1	F1
F1_IP_49	F	I	P	49	5	1	1	F1
F2_IP_50	F	I	P	50	5	1	1	F2
F3_LP_51	F	L	P	51	5	1	1	F3
N1_IC_52	N	I	C	52	5	1	1	N1
N1_IC_53	N	I	C	53	5	1	1	N1
F2_IP_54	F	I	P	54	5	1	1	F2
F2_IP_55	F	I	P	55	5	1	1	F2
F3_LC_56	F	L	C	56	5	1	1	F3
N1_IC_57	N	I	C	57	5	1	1	N1
F3_IP_58	F	I	P	58	5	1	1	F3
N1_IC_59	N	I	C	59	5	1	1	N1
N1_IC_60	N	I	C	60	5	1	1	N1
N1_LC_61	N	L	C	61	5	1	1	N1
F2_IP_62	F	I	P	62	5	1	1	F2
F3_LC_63	F	L	C	63	5	1	1	F3
F2_IP_64	F	I	P	64	5	1	1	F2
N3_LP_65	N	L	P	65	5	1	1	N3
F3_IP_66	F	I	P	66	5	1	1	F3
N3_IC_67	N	I	C	67	5	1	1	N3
F2_IC_68	F	I	C	68	5	1	1	F2
N2_IC_69	N	I	C	69	5	1	1	N2
F2_LC_70	F	L	C	70	5	1	1	F2
F1_LC_71	F	L	C	71	5	1	1	F1
N1_LC_72	N	L	C	72	5	1	1	N1
N3_IC_73	N	I	C	73	5	1	1	N3
F2_LC_74	F	L	C	74	5	1	1	F2
N3_IC_75	N	I	C	75	5	1	1	N3
N1_LC_76	N	L	C	76	5	0	1	N1
N3_IC_77	N	I	C	77	5	0	1	N3
N1_LC_78	N	L	C	78	5	1	1	N1
N2_IC_79	N	I	C	79	5	1	1	N2
N3_IC_80	N	I	C	80	5	1	1	N3
N2_LC_81	N	L	C	81	5	1	1	N2
N3_LC_82	N	L	C	82	5	1	1	N3
F1_IC_83	F	I	C	83	5	0	1	F1
F1_IC_84	F	I	C	84	5	1	1	F1
F1_IC_85	F	I	C	85	5	1	1	F1
F1_IC_86	F	I	C	86	5	1	1	F1
F1_IC_87	F	I	C	87	5	1	1	F1
F1_LC_88	F	L	C	88	5	1	1	F1
N3_LC_89	N	L	C	89	5	1	1	N3
N2_LC_90	N	L	C	90	5	1	1	N2
F2_LP_91	F	L	P	91	5	1	1	F2
F3_LC_92	F	L	C	92	5	1	1	F3
F1_LC_93	F	L	C	93	5	1	1	F1
F3_IC_94	F	I	C	94	5	1	1	F3
F2_LC_95	F	L	C	95	5	1	1	F2
F1_LC_96	F	L	C	96	5	1	1	F1
N2_LC_97	N	L	C	97	5	1	1	N2
F1_LC_98	F	L	C	98	5	1	1	F1
N2_IC_99	N	I	C	99	5	1	1	N2
N3_LC_100	N	L	C	100	5	1	1	N3
F3_IC_101	F	I	C	101	5	1	1	F3
N1_LC_102	N	L	C	102	5	1	1	N1
F2_IC_103	F	I	C	103	5	1	1	F2
F3_IC_104	F	I	C	104	5	1	1	F3
F3_IC_105	F	I	C	105	5	0	1	F3
F2_IC_106	F	I	C	106	5	1	1	F2
F2_IC_107	F	I	C	107	5	1	1	F2
N3_LC_108	N	L	C	108	5	1	1	N3
N3_LC_109	N	L	C	109	5	1	1	N3
N2_IP_110	N	I	P	110	5	1	1	N2
N2_IC_111	N	I	C	111	5	1	1	N2
F2_LC_112	F	L	C	112	5	1	1	F2
F3_IP_113	F	I	P	113	5	1	1	F3
N2_LC_114	N	L	C	114	5	1	1	N2
F3_LC_115	F	L	C	115	5	1	1	F3
F3_LC_116	F	L	C	116	5	1	1	F3
F2_LC_117	F	L	C	117	5	1	1	F2
N3_IP_118	N	I	P	118	5	1	1	N3
N2_IC_119	N	I	C	119	5	1	1	N2
F3_IP_120	F	I	P	120	5	1	1	F3
N1_IP_1	N	I	P	1	6	1	2	N1
N2_IP_2	N	I	P	2	6	1	2	N2
F3_LP_3	F	L	P	3	6	1	2	F3
N3_IP_4	N	I	P	4	6	1	2	N3
N1_IP_5	N	I	P	5	6	1	2	N1
N1_IP_6	N	I	P	6	6	1	2	N1
N1_IP_7	N	I	P	7	6	1	2	N1
N1_IP_8	N	I	P	8	6	1	2	N1
N3_IP_9	N	I	P	9	6	1	2	N3
N2_IP_10	N	I	P	10	6	1	2	N2
N2_IP_11	N	I	P	11	6	1	2	N2
N1_LP_12	N	L	P	12	6	0	2	N1
N1_LP_13	N	L	P	13	6	1	2	N1
N3_IP_14	N	I	P	14	6	1	2	N3
N3_IP_15	N	I	P	15	6	1	2	N3
N3_LP_16	N	L	P	16	6	1	2	N3
F3_LC_17	F	L	C	17	6	1	2	F3
N1_LP_18	N	L	P	18	6	1	2	N1
N3_LP_19	N	L	P	19	6	1	2	N3
N2_IP_20	N	I	P	20	6	1	2	N2
N3_LP_21	N	L	P	21	6	1	2	N3
N3_LP_22	N	L	P	22	6	1	2	N3
N2_IP_23	N	I	P	23	6	1	2	N2
N1_LP_24	N	L	P	24	6	1	2	N1
N1_LP_25	N	L	P	25	6	1	2	N1
F2_LC_26	F	L	C	26	6	1	2	F2
N2_LP_27	N	L	P	27	6	1	2	N2
F3_IP_28	F	I	P	28	6	0	2	F3
N2_LP_29	N	L	P	29	6	1	2	N2
F1_IP_30	F	I	P	30	6	1	2	F1
N2_LP_31	N	L	P	31	6	1	2	N2
F1_IP_32	F	I	P	32	6	1	2	F1
F3_IP_33	F	I	P	33	6	1	2	F3
N2_LP_34	N	L	P	34	6	1	2	N2
F1_IP_35	F	I	P	35	6	1	2	F1
F3_IP_36	F	I	P	36	6	1	2	F3
F2_IP_37	F	I	P	37	6	1	2	F2
F1_IP_38	F	I	P	38	6	1	2	F1
N2_IC_39	N	I	C	39	6	1	2	N2
F1_IP_40	F	I	P	40	6	1	2	F1
F2_IP_41	F	I	P	41	6	1	2	F2
F1_LP_42	F	L	P	42	6	0	2	F1
F1_LP_43	F	L	P	43	6	1	2	F1
F3_IP_44	F	I	P	44	6	1	2	F3
F1_LP_45	F	L	P	45	6	1	2	F1
F2_IP_46	F	I	P	46	6	1	2	F2
F2_IP_47	F	I	P	47	6	1	2	F2
F1_LP_48	F	L	P	48	6	1	2	F1
F1_LP_49	F	L	P	49	6	1	2	F1
F2_LP_50	F	L	P	50	6	1	2	F2
F3_IP_51	F	I	P	51	6	1	2	F3
N1_LC_52	N	L	C	52	6	1	2	N1
N1_LC_53	N	L	C	53	6	1	2	N1
F2_LP_54	F	L	P	54	6	1	2	F2
F2_LP_55	F	L	P	55	6	0	2	F2
F3_IC_56	F	I	C	56	6	1	2	F3
N1_LC_57	N	L	C	57	6	1	2	N1
F3_LP_58	F	L	P	58	6	1	2	F3
N1_LC_59	N	L	C	59	6	1	2	N1
N1_LC_60	N	L	C	60	6	1	2	N1
N1_IC_61	N	I	C	61	6	1	2	N1
F2_LP_62	F	L	P	62	6	0	2	F2
F3_IC_63	F	I	C	63	6	1	2	F3
F2_LP_64	F	L	P	64	6	1	2	F2
N3_IP_65	N	I	P	65	6	1	2	N3
F3_LP_66	F	L	P	66	6	1	2	F3
N3_LC_67	N	L	C	67	6	0	2	N3
F2_LC_68	F	L	C	68	6	1	2	F2
N2_LC_69	N	L	C	69	6	1	2	N2
F2_IC_70	F	I	C	70	6	1	2	F2
F1_IC_71	F	I	C	71	6	1	2	F1
N1_IC_72	N	I	C	72	6	1	2	N1
N3_LC_73	N	L	C	73	6	1	2	N3
F2_IC_74	F	I	C	74	6	1	2	F2
N3_LC_75	N	L	C	75	6	1	2	N3
N1_IC_76	N	I	C	76	6	1	2	N1
N3_LC_77	N	L	C	77	6	1	2	N3
N1_IC_78	N	I	C	78	6	1	2	N1
N2_LC_79	N	L	C	79	6	1	2	N2
N3_LC_80	N	L	C	80	6	1	2	N3
N2_IC_81	N	I	C	81	6	1	2	N2
N3_IC_82	N	I	C	82	6	1	2	N3
F1_LC_83	F	L	C	83	6	1	2	F1
F1_LC_84	F	L	C	84	6	1	2	F1
F1_LC_85	F	L	C	85	6	1	2	F1
F1_LC_86	F	L	C	86	6	1	2	F1
F1_LC_87	F	L	C	87	6	1	2	F1
F1_IC_88	F	I	C	88	6	1	2	F1
N3_IC_89	N	I	C	89	6	1	2	N3
N2_IC_90	N	I	C	90	6	1	2	N2
F2_IP_91	F	I	P	91	6	1	2	F2
F3_IC_92	F	I	C	92	6	1	2	F3
F1_IC_93	F	I	C	93	6	0	2	F1
F3_LC_94	F	L	C	94	6	1	2	F3
F2_IC_95	F	I	C	95	6	1	2	F2
F1_IC_96	F	I	C	96	6	1	2	F1
N2_IC_97	N	I	C	97	6	1	2	N2
F1_IC_98	F	I	C	98	6	1	2	F1
N2_LC_99	N	L	C	99	6	1	2	N2
N3_IC_100	N	I	C	100	6	1	2	N3
F3_LC_101	F	L	C	101	6	1	2	F3
N1_IC_102	N	I	C	102	6	1	2	N1
F2_LC_103	F	L	C	103	6	1	2	F2
F3_LC_104	F	L	C	104	6	1	2	F3
F3_LC_105	F	L	C	105	6	0	2	F3
F2_LC_106	F	L	C	106	6	1	2	F2
F2_LC_107	F	L	C	107	6	1	2	F2
N3_IC_108	N	I	C	108	6	1	2	N3
N3_IC_109	N	I	C	109	6	1	2	N3
N2_LP_110	N	L	P	110	6	0	2	N2
N2_LC_111	N	L	C	111	6	1	2	N2
F2_IC_112	F	I	C	112	6	1	2	F2
F3_LP_113	F	L	P	113	6	1	2	F3
N2_IC_114	N	I	C	114	6	1	2	N2
F3_IC_115	F	I	C	115	6	1	2	F3
F3_IC_116	F	I	C	116	6	1	2	F3
F2_IC_117	F	I	C	117	6	1	2	F2
N3_LP_118	N	L	P	118	6	1	2	N3
N2_LC_119	N	L	C	119	6	1	2	N2
F3_LP_120	F	L	P	120	6	1	2	F3
N1_IP_1	N	I	P	1	7	1	2	N1
N2_IP_2	N	I	P	2	7	1	2	N2
F3_LP_3	F	L	P	3	7	1	2	F3
N3_IP_4	N	I	P	4	7	1	2	N3
N1_IP_5	N	I	P	5	7	1	2	N1
N1_IP_6	N	I	P	6	7	1	2	N1
N1_IP_7	N	I	P	7	7	1	2	N1
N1_IP_8	N	I	P	8	7	1	2	N1
N3_IP_9	N	I	P	9	7	1	2	N3
N2_IP_10	N	I	P	10	7	1	2	N2
N2_IP_11	N	I	P	11	7	1	2	N2
N1_LP_12	N	L	P	12	7	1	2	N1
N1_LP_13	N	L	P	13	7	1	2	N1
N3_IP_14	N	I	P	14	7	1	2	N3
N3_IP_15	N	I	P	15	7	1	2	N3
N3_LP_16	N	L	P	16	7	1	2	N3
F3_LC_17	F	L	C	17	7	1	2	F3
N1_LP_18	N	L	P	18	7	1	2	N1
N3_LP_19	N	L	P	19	7	1	2	N3
N2_IP_20	N	I	P	20	7	1	2	N2
N3_LP_21	N	L	P	21	7	1	2	N3
N3_LP_22	N	L	P	22	7	1	2	N3
N2_IP_23	N	I	P	23	7	1	2	N2
N1_LP_24	N	L	P	24	7	1	2	N1
N1_LP_25	N	L	P	25	7	1	2	N1
F2_LC_26	F	L	C	26	7	1	2	F2
N2_LP_27	N	L	P	27	7	1	2	N2
F3_IP_28	F	I	P	28	7	1	2	F3
N2_LP_29	N	L	P	29	7	1	2	N2
F1_IP_30	F	I	P	30	7	1	2	F1
N2_LP_31	N	L	P	31	7	1	2	N2
F1_IP_32	F	I	P	32	7	1	2	F1
F3_IP_33	F	I	P	33	7	1	2	F3
N2_LP_34	N	L	P	34	7	1	2	N2
F1_IP_35	F	I	P	35	7	1	2	F1
F3_IP_36	F	I	P	36	7	1	2	F3
F2_IP_37	F	I	P	37	7	1	2	F2
F1_IP_38	F	I	P	38	7	1	2	F1
N2_IC_39	N	I	C	39	7	1	2	N2
F1_IP_40	F	I	P	40	7	1	2	F1
F2_IP_41	F	I	P	41	7	1	2	F2
F1_LP_42	F	L	P	42	7	1	2	F1
F1_LP_43	F	L	P	43	7	1	2	F1
F3_IP_44	F	I	P	44	7	1	2	F3
F1_LP_45	F	L	P	45	7	1	2	F1
F2_IP_46	F	I	P	46	7	1	2	F2
F2_IP_47	F	I	P	47	7	1	2	F2
F1_LP_48	F	L	P	48	7	1	2	F1
F1_LP_49	F	L	P	49	7	1	2	F1
F2_LP_50	F	L	P	50	7	1	2	F2
F3_IP_51	F	I	P	51	7	1	2	F3
N1_LC_52	N	L	C	52	7	1	2	N1
N1_LC_53	N	L	C	53	7	1	2	N1
F2_LP_54	F	L	P	54	7	1	2	F2
F2_LP_55	F	L	P	55	7	1	2	F2
F3_IC_56	F	I	C	56	7	1	2	F3
N1_LC_57	N	L	C	57	7	1	2	N1
F3_LP_58	F	L	P	58	7	1	2	F3
N1_LC_59	N	L	C	59	7	1	2	N1
N1_LC_60	N	L	C	60	7	1	2	N1
N1_IC_61	N	I	C	61	7	1	2	N1
F2_LP_62	F	L	P	62	7	1	2	F2
F3_IC_63	F	I	C	63	7	1	2	F3
F2_LP_64	F	L	P	64	7	1	2	F2
N3_IP_65	N	I	P	65	7	1	2	N3
F3_LP_66	F	L	P	66	7	1	2	F3
N3_LC_67	N	L	C	67	7	1	2	N3
F2_LC_68	F	L	C	68	7	1	2	F2
N2_LC_69	N	L	C	69	7	1	2	N2
F2_IC_70	F	I	C	70	7	1	2	F2
F1_IC_71	F	I	C	71	7	1	2	F1
N1_IC_72	N	I	C	72	7	1	2	N1
N3_LC_73	N	L	C	73	7	1	2	N3
F2_IC_74	F	I	C	74	7	1	2	F2
N3_LC_75	N	L	C	75	7	1	2	N3
N1_IC_76	N	I	C	76	7	1	2	N1
N3_LC_77	N	L	C	77	7	1	2	N3
N1_IC_78	N	I	C	78	7	1	2	N1
N2_LC_79	N	L	C	79	7	1	2	N2
N3_LC_80	N	L	C	80	7	1	2	N3
N2_IC_81	N	I	C	81	7	1	2	N2
N3_IC_82	N	I	C	82	7	1	2	N3
F1_LC_83	F	L	C	83	7	1	2	F1
F1_LC_84	F	L	C	84	7	1	2	F1
F1_LC_85	F	L	C	85	7	1	2	F1
F1_LC_86	F	L	C	86	7	1	2	F1
F1_LC_87	F	L	C	87	7	1	2	F1
F1_IC_88	F	I	C	88	7	1	2	F1
N3_IC_89	N	I	C	89	7	1	2	N3
N2_IC_90	N	I	C	90	7	1	2	N2
F2_IP_91	F	I	P	91	7	1	2	F2
F3_IC_92	F	I	C	92	7	1	2	F3
F1_IC_93	F	I	C	93	7	1	2	F1
F3_LC_94	F	L	C	94	7	1	2	F3
F2_IC_95	F	I	C	95	7	1	2	F2
F1_IC_96	F	I	C	96	7	1	2	F1
N2_IC_97	N	I	C	97	7	1	2	N2
F1_IC_98	F	I	C	98	7	1	2	F1
N2_LC_99	N	L	C	99	7	1	2	N2
N3_IC_100	N	I	C	100	7	1	2	N3
F3_LC_101	F	L	C	101	7	1	2	F3
N1_IC_102	N	I	C	102	7	1	2	N1
F2_LC_103	F	L	C	103	7	1	2	F2
F3_LC_104	F	L	C	104	7	1	2	F3
F3_LC_105	F	L	C	105	7	1	2	F3
F2_LC_106	F	L	C	106	7	1	2	F2
F2_LC_107	F	L	C	107	7	1	2	F2
N3_IC_108	N	I	C	108	7	1	2	N3
N3_IC_109	N	I	C	109	7	1	2	N3
N2_LP_110	N	L	P	110	7	1	2	N2
N2_LC_111	N	L	C	111	7	1	2	N2
F2_IC_112	F	I	C	112	7	1	2	F2
F3_LP_113	F	L	P	113	7	1	2	F3
N2_IC_114	N	I	C	114	7	1	2	N2
F3_IC_115	F	I	C	115	7	1	2	F3
F3_IC_116	F	I	C	116	7	1	2	F3
F2_IC_117	F	I	C	117	7	1	2	F2
N3_LP_118	N	L	P	118	7	1	2	N3
N2_LC_119	N	L	C	119	7	1	2	N2
F3_LP_120	F	L	P	120	7	1	2	F3
N1_IP_1	N	I	P	1	8	1	2	N1
N2_IP_2	N	I	P	2	8	1	2	N2
F3_LP_3	F	L	P	3	8	1	2	F3
N3_IP_4	N	I	P	4	8	1	2	N3
N1_IP_5	N	I	P	5	8	1	2	N1
N1_IP_6	N	I	P	6	8	1	2	N1
N1_IP_7	N	I	P	7	8	1	2	N1
N1_IP_8	N	I	P	8	8	1	2	N1
N3_IP_9	N	I	P	9	8	1	2	N3
N2_IP_10	N	I	P	10	8	1	2	N2
N2_IP_11	N	I	P	11	8	1	2	N2
N1_LP_12	N	L	P	12	8	1	2	N1
N1_LP_13	N	L	P	13	8	1	2	N1
N3_IP_14	N	I	P	14	8	1	2	N3
N3_IP_15	N	I	P	15	8	1	2	N3
N3_LP_16	N	L	P	16	8	1	2	N3
F3_LC_17	F	L	C	17	8	1	2	F3
N1_LP_18	N	L	P	18	8	1	2	N1
N3_LP_19	N	L	P	19	8	1	2	N3
N2_IP_20	N	I	P	20	8	1	2	N2
N3_LP_21	N	L	P	21	8	1	2	N3
N3_LP_22	N	L	P	22	8	1	2	N3
N2_IP_23	N	I	P	23	8	1	2	N2
N1_LP_24	N	L	P	24	8	1	2	N1
N1_LP_25	N	L	P	25	8	1	2	N1
F2_LC_26	F	L	C	26	8	1	2	F2
N2_LP_27	N	L	P	27	8	1	2	N2
F3_IP_28	F	I	P	28	8	1	2	F3
N2_LP_29	N	L	P	29	8	1	2	N2
F1_IP_30	F	I	P	30	8	1	2	F1
N2_LP_31	N	L	P	31	8	1	2	N2
F1_IP_32	F	I	P	32	8	1	2	F1
F3_IP_33	F	I	P	33	8	1	2	F3
N2_LP_34	N	L	P	34	8	1	2	N2
F1_IP_35	F	I	P	35	8	1	2	F1
F3_IP_36	F	I	P	36	8	1	2	F3
F2_IP_37	F	I	P	37	8	1	2	F2
F1_IP_38	F	I	P	38	8	1	2	F1
N2_IC_39	N	I	C	39	8	1	2	N2
F1_IP_40	F	I	P	40	8	1	2	F1
F2_IP_41	F	I	P	41	8	1	2	F2
F1_LP_42	F	L	P	42	8	1	2	F1
F1_LP_43	F	L	P	43	8	1	2	F1
F3_IP_44	F	I	P	44	8	1	2	F3
F1_LP_45	F	L	P	45	8	0	2	F1
F2_IP_46	F	I	P	46	8	1	2	F2
F2_IP_47	F	I	P	47	8	1	2	F2
F1_LP_48	F	L	P	48	8	1	2	F1
F1_LP_49	F	L	P	49	8	1	2	F1
F2_LP_50	F	L	P	50	8	1	2	F2
F3_IP_51	F	I	P	51	8	1	2	F3
N1_LC_52	N	L	C	52	8	1	2	N1
N1_LC_53	N	L	C	53	8	1	2	N1
F2_LP_54	F	L	P	54	8	1	2	F2
F2_LP_55	F	L	P	55	8	1	2	F2
F3_IC_56	F	I	C	56	8	1	2	F3
N1_LC_57	N	L	C	57	8	1	2	N1
F3_LP_58	F	L	P	58	8	1	2	F3
N1_LC_59	N	L	C	59	8	1	2	N1
N1_LC_60	N	L	C	60	8	1	2	N1
N1_IC_61	N	I	C	61	8	1	2	N1
F2_LP_62	F	L	P	62	8	1	2	F2
F3_IC_63	F	I	C	63	8	1	2	F3
F2_LP_64	F	L	P	64	8	1	2	F2
N3_IP_65	N	I	P	65	8	1	2	N3
F3_LP_66	F	L	P	66	8	1	2	F3
N3_LC_67	N	L	C	67	8	1	2	N3
F2_LC_68	F	L	C	68	8	1	2	F2
N2_LC_69	N	L	C	69	8	1	2	N2
F2_IC_70	F	I	C	70	8	1	2	F2
F1_IC_71	F	I	C	71	8	1	2	F1
N1_IC_72	N	I	C	72	8	1	2	N1
N3_LC_73	N	L	C	73	8	1	2	N3
F2_IC_74	F	I	C	74	8	1	2	F2
N3_LC_75	N	L	C	75	8	1	2	N3
N1_IC_76	N	I	C	76	8	1	2	N1
N3_LC_77	N	L	C	77	8	1	2	N3
N1_IC_78	N	I	C	78	8	1	2	N1
N2_LC_79	N	L	C	79	8	1	2	N2
N3_LC_80	N	L	C	80	8	1	2	N3
N2_IC_81	N	I	C	81	8	1	2	N2
N3_IC_82	N	I	C	82	8	1	2	N3
F1_LC_83	F	L	C	83	8	1	2	F1
F1_LC_84	F	L	C	84	8	1	2	F1
F1_LC_85	F	L	C	85	8	1	2	F1
F1_LC_86	F	L	C	86	8	1	2	F1
F1_LC_87	F	L	C	87	8	1	2	F1
F1_IC_88	F	I	C	88	8	1	2	F1
N3_IC_89	N	I	C	89	8	1	2	N3
N2_IC_90	N	I	C	90	8	1	2	N2
F2_IP_91	F	I	P	91	8	1	2	F2
F3_IC_92	F	I	C	92	8	1	2	F3
F1_IC_93	F	I	C	93	8	1	2	F1
F3_LC_94	F	L	C	94	8	1	2	F3
F2_IC_95	F	I	C	95	8	1	2	F2
F1_IC_96	F	I	C	96	8	1	2	F1
N2_IC_97	N	I	C	97	8	1	2	N2
F1_IC_98	F	I	C	98	8	1	2	F1
N2_LC_99	N	L	C	99	8	1	2	N2
N3_IC_100	N	I	C	100	8	1	2	N3
F3_LC_101	F	L	C	101	8	1	2	F3
N1_IC_102	N	I	C	102	8	1	2	N1
F2_LC_103	F	L	C	103	8	1	2	F2
F3_LC_104	F	L	C	104	8	1	2	F3
F3_LC_105	F	L	C	105	8	1	2	F3
F2_LC_106	F	L	C	106	8	1	2	F2
F2_LC_107	F	L	C	107	8	1	2	F2
N3_IC_108	N	I	C	108	8	1	2	N3
N3_IC_109	N	I	C	109	8	1	2	N3
N2_LP_110	N	L	P	110	8	1	2	N2
N2_LC_111	N	L	C	111	8	1	2	N2
F2_IC_112	F	I	C	112	8	1	2	F2
F3_LP_113	F	L	P	113	8	1	2	F3
N2_IC_114	N	I	C	114	8	1	2	N2
F3_IC_115	F	I	C	115	8	1	2	F3
F3_IC_116	F	I	C	116	8	1	2	F3
F2_IC_117	F	I	C	117	8	1	2	F2
N3_LP_118	N	L	P	118	8	1	2	N3
N2_LC_119	N	L	C	119	8	1	2	N2
F3_LP_120	F	L	P	120	8	1	2	F3
N1_IP_1	N	I	P	1	9	1	2	N1
N2_IP_2	N	I	P	2	9	1	2	N2
F3_LP_3	F	L	P	3	9	1	2	F3
N3_IP_4	N	I	P	4	9	1	2	N3
N1_IP_5	N	I	P	5	9	1	2	N1
N1_IP_6	N	I	P	6	9	1	2	N1
N1_IP_7	N	I	P	7	9	1	2	N1
N1_IP_8	N	I	P	8	9	1	2	N1
N3_IP_9	N	I	P	9	9	1	2	N3
N2_IP_10	N	I	P	10	9	1	2	N2
N2_IP_11	N	I	P	11	9	1	2	N2
N1_LP_12	N	L	P	12	9	1	2	N1
N1_LP_13	N	L	P	13	9	1	2	N1
N3_IP_14	N	I	P	14	9	1	2	N3
N3_IP_15	N	I	P	15	9	1	2	N3
N3_LP_16	N	L	P	16	9	1	2	N3
F3_LC_17	F	L	C	17	9	1	2	F3
N1_LP_18	N	L	P	18	9	1	2	N1
N3_LP_19	N	L	P	19	9	1	2	N3
N2_IP_20	N	I	P	20	9	1	2	N2
N3_LP_21	N	L	P	21	9	1	2	N3
N3_LP_22	N	L	P	22	9	1	2	N3
N2_IP_23	N	I	P	23	9	1	2	N2
N1_LP_24	N	L	P	24	9	1	2	N1
N1_LP_25	N	L	P	25	9	1	2	N1
F2_LC_26	F	L	C	26	9	1	2	F2
N2_LP_27	N	L	P	27	9	1	2	N2
F3_IP_28	F	I	P	28	9	1	2	F3
N2_LP_29	N	L	P	29	9	1	2	N2
F1_IP_30	F	I	P	30	9	1	2	F1
N2_LP_31	N	L	P	31	9	1	2	N2
F1_IP_32	F	I	P	32	9	1	2	F1
F3_IP_33	F	I	P	33	9	1	2	F3
N2_LP_34	N	L	P	34	9	1	2	N2
F1_IP_35	F	I	P	35	9	1	2	F1
F3_IP_36	F	I	P	36	9	1	2	F3
F2_IP_37	F	I	P	37	9	1	2	F2
F1_IP_38	F	I	P	38	9	1	2	F1
N2_IC_39	N	I	C	39	9	1	2	N2
F1_IP_40	F	I	P	40	9	1	2	F1
F2_IP_41	F	I	P	41	9	1	2	F2
F1_LP_42	F	L	P	42	9	1	2	F1
F1_LP_43	F	L	P	43	9	1	2	F1
F3_IP_44	F	I	P	44	9	1	2	F3
F1_LP_45	F	L	P	45	9	1	2	F1
F2_IP_46	F	I	P	46	9	1	2	F2
F2_IP_47	F	I	P	47	9	1	2	F2
F1_LP_48	F	L	P	48	9	1	2	F1
F1_LP_49	F	L	P	49	9	1	2	F1
F2_LP_50	F	L	P	50	9	1	2	F2
F3_IP_51	F	I	P	51	9	1	2	F3
N1_LC_52	N	L	C	52	9	1	2	N1
N1_LC_53	N	L	C	53	9	1	2	N1
F2_LP_54	F	L	P	54	9	1	2	F2
F2_LP_55	F	L	P	55	9	1	2	F2
F3_IC_56	F	I	C	56	9	1	2	F3
N1_LC_57	N	L	C	57	9	1	2	N1
F3_LP_58	F	L	P	58	9	1	2	F3
N1_LC_59	N	L	C	59	9	1	2	N1
N1_LC_60	N	L	C	60	9	1	2	N1
N1_IC_61	N	I	C	61	9	1	2	N1
F2_LP_62	F	L	P	62	9	1	2	F2
F3_IC_63	F	I	C	63	9	1	2	F3
F2_LP_64	F	L	P	64	9	1	2	F2
N3_IP_65	N	I	P	65	9	1	2	N3
F3_LP_66	F	L	P	66	9	1	2	F3
N3_LC_67	N	L	C	67	9	1	2	N3
F2_LC_68	F	L	C	68	9	1	2	F2
N2_LC_69	N	L	C	69	9	1	2	N2
F2_IC_70	F	I	C	70	9	1	2	F2
F1_IC_71	F	I	C	71	9	1	2	F1
N1_IC_72	N	I	C	72	9	1	2	N1
N3_LC_73	N	L	C	73	9	1	2	N3
F2_IC_74	F	I	C	74	9	1	2	F2
N3_LC_75	N	L	C	75	9	1	2	N3
N1_IC_76	N	I	C	76	9	0	2	N1
N3_LC_77	N	L	C	77	9	1	2	N3
N1_IC_78	N	I	C	78	9	1	2	N1
N2_LC_79	N	L	C	79	9	1	2	N2
N3_LC_80	N	L	C	80	9	1	2	N3
N2_IC_81	N	I	C	81	9	1	2	N2
N3_IC_82	N	I	C	82	9	1	2	N3
F1_LC_83	F	L	C	83	9	1	2	F1
F1_LC_84	F	L	C	84	9	1	2	F1
F1_LC_85	F	L	C	85	9	1	2	F1
F1_LC_86	F	L	C	86	9	1	2	F1
F1_LC_87	F	L	C	87	9	1	2	F1
F1_IC_88	F	I	C	88	9	1	2	F1
N3_IC_89	N	I	C	89	9	1	2	N3
N2_IC_90	N	I	C	90	9	1	2	N2
F2_IP_91	F	I	P	91	9	1	2	F2
F3_IC_92	F	I	C	92	9	1	2	F3
F1_IC_93	F	I	C	93	9	1	2	F1
F3_LC_94	F	L	C	94	9	1	2	F3
F2_IC_95	F	I	C	95	9	1	2	F2
F1_IC_96	F	I	C	96	9	1	2	F1
N2_IC_97	N	I	C	97	9	1	2	N2
F1_IC_98	F	I	C	98	9	1	2	F1
N2_LC_99	N	L	C	99	9	1	2	N2
N3_IC_100	N	I	C	100	9	1	2	N3
F3_LC_101	F	L	C	101	9	1	2	F3
N1_IC_102	N	I	C	102	9	1	2	N1
F2_LC_103	F	L	C	103	9	1	2	F2
F3_LC_104	F	L	C	104	9	1	2	F3
F3_LC_105	F	L	C	105	9	1	2	F3
F2_LC_106	F	L	C	106	9	1	2	F2
F2_LC_107	F	L	C	107	9	1	2	F2
N3_IC_108	N	I	C	108	9	1	2	N3
N3_IC_109	N	I	C	109	9	1	2	N3
N2_LP_110	N	L	P	110	9	1	2	N2
N2_LC_111	N	L	C	111	9	1	2	N2
F2_IC_112	F	I	C	112	9	1	2	F2
F3_LP_113	F	L	P	113	9	1	2	F3
N2_IC_114	N	I	C	114	9	1	2	N2
F3_IC_115	F	I	C	115	9	1	2	F3
F3_IC_116	F	I	C	116	9	1	2	F3
F2_IC_117	F	I	C	117	9	1	2	F2
N3_LP_118	N	L	P	118	9	1	2	N3
N2_LC_119	N	L	C	119	9	1	2	N2
F3_LP_120	F	L	P	120	9	1	2	F3
N1_IP_1	N	I	P	1	10	0	2	N1
N2_IP_2	N	I	P	2	10	1	2	N2
F3_LP_3	F	L	P	3	10	1	2	F3
N3_IP_4	N	I	P	4	10	1	2	N3
N1_IP_5	N	I	P	5	10	1	2	N1
N1_IP_6	N	I	P	6	10	1	2	N1
N1_IP_7	N	I	P	7	10	1	2	N1
N1_IP_8	N	I	P	8	10	0	2	N1
N3_IP_9	N	I	P	9	10	1	2	N3
N2_IP_10	N	I	P	10	10	1	2	N2
N2_IP_11	N	I	P	11	10	1	2	N2
N1_LP_12	N	L	P	12	10	1	2	N1
N1_LP_13	N	L	P	13	10	1	2	N1
N3_IP_14	N	I	P	14	10	1	2	N3
N3_IP_15	N	I	P	15	10	1	2	N3
N3_LP_16	N	L	P	16	10	1	2	N3
F3_LC_17	F	L	C	17	10	1	2	F3
N1_LP_18	N	L	P	18	10	1	2	N1
N3_LP_19	N	L	P	19	10	1	2	N3
N2_IP_20	N	I	P	20	10	1	2	N2
N3_LP_21	N	L	P	21	10	0	2	N3
N3_LP_22	N	L	P	22	10	1	2	N3
N2_IP_23	N	I	P	23	10	1	2	N2
N1_LP_24	N	L	P	24	10	1	2	N1
N1_LP_25	N	L	P	25	10	1	2	N1
F2_LC_26	F	L	C	26	10	1	2	F2
N2_LP_27	N	L	P	27	10	1	2	N2
F3_IP_28	F	I	P	28	10	1	2	F3
N2_LP_29	N	L	P	29	10	1	2	N2
F1_IP_30	F	I	P	30	10	1	2	F1
N2_LP_31	N	L	P	31	10	1	2	N2
F1_IP_32	F	I	P	32	10	1	2	F1
F3_IP_33	F	I	P	33	10	1	2	F3
N2_LP_34	N	L	P	34	10	1	2	N2
F1_IP_35	F	I	P	35	10	1	2	F1
F3_IP_36	F	I	P	36	10	0	2	F3
F2_IP_37	F	I	P	37	10	1	2	F2
F1_IP_38	F	I	P	38	10	1	2	F1
N2_IC_39	N	I	C	39	10	1	2	N2
F1_IP_40	F	I	P	40	10	1	2	F1
F2_IP_41	F	I	P	41	10	1	2	F2
F1_LP_42	F	L	P	42	10	1	2	F1
F1_LP_43	F	L	P	43	10	1	2	F1
F3_IP_44	F	I	P	44	10	1	2	F3
F1_LP_45	F	L	P	45	10	1	2	F1
F2_IP_46	F	I	P	46	10	1	2	F2
F2_IP_47	F	I	P	47	10	1	2	F2
F1_LP_48	F	L	P	48	10	1	2	F1
F1_LP_49	F	L	P	49	10	1	2	F1
F2_LP_50	F	L	P	50	10	1	2	F2
F3_IP_51	F	I	P	51	10	1	2	F3
N1_LC_52	N	L	C	52	10	1	2	N1
N1_LC_53	N	L	C	53	10	1	2	N1
F2_LP_54	F	L	P	54	10	1	2	F2
F2_LP_55	F	L	P	55	10	0	2	F2
F3_IC_56	F	I	C	56	10	1	2	F3
N1_LC_57	N	L	C	57	10	1	2	N1
F3_LP_58	F	L	P	58	10	1	2	F3
N1_LC_59	N	L	C	59	10	1	2	N1
N1_LC_60	N	L	C	60	10	1	2	N1
N1_IC_61	N	I	C	61	10	1	2	N1
F2_LP_62	F	L	P	62	10	1	2	F2
F3_IC_63	F	I	C	63	10	1	2	F3
F2_LP_64	F	L	P	64	10	1	2	F2
N3_IP_65	N	I	P	65	10	1	2	N3
F3_LP_66	F	L	P	66	10	0	2	F3
N3_LC_67	N	L	C	67	10	1	2	N3
F2_LC_68	F	L	C	68	10	1	2	F2
N2_LC_69	N	L	C	69	10	1	2	N2
F2_IC_70	F	I	C	70	10	1	2	F2
F1_IC_71	F	I	C	71	10	1	2	F1
N1_IC_72	N	I	C	72	10	1	2	N1
N3_LC_73	N	L	C	73	10	1	2	N3
F2_IC_74	F	I	C	74	10	1	2	F2
N3_LC_75	N	L	C	75	10	1	2	N3
N1_IC_76	N	I	C	76	10	1	2	N1
N3_LC_77	N	L	C	77	10	1	2	N3
N1_IC_78	N	I	C	78	10	1	2	N1
N2_LC_79	N	L	C	79	10	1	2	N2
N3_LC_80	N	L	C	80	10	1	2	N3
N2_IC_81	N	I	C	81	10	0	2	N2
N3_IC_82	N	I	C	82	10	1	2	N3
F1_LC_83	F	L	C	83	10	1	2	F1
F1_LC_84	F	L	C	84	10	1	2	F1
F1_LC_85	F	L	C	85	10	1	2	F1
F1_LC_86	F	L	C	86	10	1	2	F1
F1_LC_87	F	L	C	87	10	1	2	F1
F1_IC_88	F	I	C	88	10	1	2	F1
N3_IC_89	N	I	C	89	10	1	2	N3
N2_IC_90	N	I	C	90	10	1	2	N2
F2_IP_91	F	I	P	91	10	1	2	F2
F3_IC_92	F	I	C	92	10	1	2	F3
F1_IC_93	F	I	C	93	10	1	2	F1
F3_LC_94	F	L	C	94	10	1	2	F3
F2_IC_95	F	I	C	95	10	1	2	F2
F1_IC_96	F	I	C	96	10	1	2	F1
N2_IC_97	N	I	C	97	10	1	2	N2
F1_IC_98	F	I	C	98	10	1	2	F1
N2_LC_99	N	L	C	99	10	1	2	N2
N3_IC_100	N	I	C	100	10	1	2	N3
F3_LC_101	F	L	C	101	10	1	2	F3
N1_IC_102	N	I	C	102	10	1	2	N1
F2_LC_103	F	L	C	103	10	1	2	F2
F3_LC_104	F	L	C	104	10	1	2	F3
F3_LC_105	F	L	C	105	10	1	2	F3
F2_LC_106	F	L	C	106	10	1	2	F2
F2_LC_107	F	L	C	107	10	1	2	F2
N3_IC_108	N	I	C	108	10	1	2	N3
N3_IC_109	N	I	C	109	10	1	2	N3
N2_LP_110	N	L	P	110	10	1	2	N2
N2_LC_111	N	L	C	111	10	1	2	N2
F2_IC_112	F	I	C	112	10	1	2	F2
F3_LP_113	F	L	P	113	10	1	2	F3
N2_IC_114	N	I	C	114	10	1	2	N2
F3_IC_115	F	I	C	115	10	1	2	F3
F3_IC_116	F	I	C	116	10	1	2	F3
F2_IC_117	F	I	C	117	10	1	2	F2
N3_LP_118	N	L	P	118	10	1	2	N3
N2_LC_119	N	L	C	119	10	1	2	N2
F3_LP_120	F	L	P	120	10	1	2	F3
N1_IP_1	N	I	P	1	11	1	2	N1
N2_IP_2	N	I	P	2	11	1	2	N2
F3_LP_3	F	L	P	3	11	1	2	F3
N3_IP_4	N	I	P	4	11	1	2	N3
N1_IP_5	N	I	P	5	11	1	2	N1
N1_IP_6	N	I	P	6	11	1	2	N1
N1_IP_7	N	I	P	7	11	1	2	N1
N1_IP_8	N	I	P	8	11	1	2	N1
N3_IP_9	N	I	P	9	11	1	2	N3
N2_IP_10	N	I	P	10	11	1	2	N2
N2_IP_11	N	I	P	11	11	1	2	N2
N1_LP_12	N	L	P	12	11	1	2	N1
N1_LP_13	N	L	P	13	11	1	2	N1
N3_IP_14	N	I	P	14	11	1	2	N3
N3_IP_15	N	I	P	15	11	1	2	N3
N3_LP_16	N	L	P	16	11	1	2	N3
F3_LC_17	F	L	C	17	11	1	2	F3
N1_LP_18	N	L	P	18	11	1	2	N1
N3_LP_19	N	L	P	19	11	1	2	N3
N2_IP_20	N	I	P	20	11	1	2	N2
N3_LP_21	N	L	P	21	11	1	2	N3
N3_LP_22	N	L	P	22	11	1	2	N3
N2_IP_23	N	I	P	23	11	1	2	N2
N1_LP_24	N	L	P	24	11	1	2	N1
N1_LP_25	N	L	P	25	11	1	2	N1
F2_LC_26	F	L	C	26	11	1	2	F2
N2_LP_27	N	L	P	27	11	1	2	N2
F3_IP_28	F	I	P	28	11	1	2	F3
N2_LP_29	N	L	P	29	11	1	2	N2
F1_IP_30	F	I	P	30	11	1	2	F1
N2_LP_31	N	L	P	31	11	1	2	N2
F1_IP_32	F	I	P	32	11	1	2	F1
F3_IP_33	F	I	P	33	11	1	2	F3
N2_LP_34	N	L	P	34	11	1	2	N2
F1_IP_35	F	I	P	35	11	1	2	F1
F3_IP_36	F	I	P	36	11	1	2	F3
F2_IP_37	F	I	P	37	11	1	2	F2
F1_IP_38	F	I	P	38	11	1	2	F1
N2_IC_39	N	I	C	39	11	1	2	N2
F1_IP_40	F	I	P	40	11	1	2	F1
F2_IP_41	F	I	P	41	11	1	2	F2
F1_LP_42	F	L	P	42	11	1	2	F1
F1_LP_43	F	L	P	43	11	1	2	F1
F3_IP_44	F	I	P	44	11	1	2	F3
F1_LP_45	F	L	P	45	11	1	2	F1
F2_IP_46	F	I	P	46	11	1	2	F2
F2_IP_47	F	I	P	47	11	1	2	F2
F1_LP_48	F	L	P	48	11	1	2	F1
F1_LP_49	F	L	P	49	11	1	2	F1
F2_LP_50	F	L	P	50	11	1	2	F2
F3_IP_51	F	I	P	51	11	1	2	F3
N1_LC_52	N	L	C	52	11	1	2	N1
N1_LC_53	N	L	C	53	11	1	2	N1
F2_LP_54	F	L	P	54	11	1	2	F2
F2_LP_55	F	L	P	55	11	1	2	F2
F3_IC_56	F	I	C	56	11	1	2	F3
N1_LC_57	N	L	C	57	11	1	2	N1
F3_LP_58	F	L	P	58	11	1	2	F3
N1_LC_59	N	L	C	59	11	1	2	N1
N1_LC_60	N	L	C	60	11	1	2	N1
N1_IC_61	N	I	C	61	11	1	2	N1
F2_LP_62	F	L	P	62	11	1	2	F2
F3_IC_63	F	I	C	63	11	1	2	F3
F2_LP_64	F	L	P	64	11	1	2	F2
N3_IP_65	N	I	P	65	11	1	2	N3
F3_LP_66	F	L	P	66	11	1	2	F3
N3_LC_67	N	L	C	67	11	1	2	N3
F2_LC_68	F	L	C	68	11	1	2	F2
N2_LC_69	N	L	C	69	11	1	2	N2
F2_IC_70	F	I	C	70	11	1	2	F2
F1_IC_71	F	I	C	71	11	0	2	F1
N1_IC_72	N	I	C	72	11	1	2	N1
N3_LC_73	N	L	C	73	11	1	2	N3
F2_IC_74	F	I	C	74	11	1	2	F2
N3_LC_75	N	L	C	75	11	1	2	N3
N1_IC_76	N	I	C	76	11	1	2	N1
N3_LC_77	N	L	C	77	11	1	2	N3
N1_IC_78	N	I	C	78	11	1	2	N1
N2_LC_79	N	L	C	79	11	1	2	N2
N3_LC_80	N	L	C	80	11	1	2	N3
N2_IC_81	N	I	C	81	11	1	2	N2
N3_IC_82	N	I	C	82	11	1	2	N3
F1_LC_83	F	L	C	83	11	1	2	F1
F1_LC_84	F	L	C	84	11	1	2	F1
F1_LC_85	F	L	C	85	11	1	2	F1
F1_LC_86	F	L	C	86	11	1	2	F1
F1_LC_87	F	L	C	87	11	1	2	F1
F1_IC_88	F	I	C	88	11	1	2	F1
N3_IC_89	N	I	C	89	11	1	2	N3
N2_IC_90	N	I	C	90	11	1	2	N2
F2_IP_91	F	I	P	91	11	1	2	F2
F3_IC_92	F	I	C	92	11	1	2	F3
F1_IC_93	F	I	C	93	11	1	2	F1
F3_LC_94	F	L	C	94	11	1	2	F3
F2_IC_95	F	I	C	95	11	1	2	F2
F1_IC_96	F	I	C	96	11	1	2	F1
N2_IC_97	N	I	C	97	11	1	2	N2
F1_IC_98	F	I	C	98	11	1	2	F1
N2_LC_99	N	L	C	99	11	1	2	N2
N3_IC_100	N	I	C	100	11	1	2	N3
F3_LC_101	F	L	C	101	11	1	2	F3
N1_IC_102	N	I	C	102	11	1	2	N1
F2_LC_103	F	L	C	103	11	1	2	F2
F3_LC_104	F	L	C	104	11	1	2	F3
F3_LC_105	F	L	C	105	11	1	2	F3
F2_LC_106	F	L	C	106	11	1	2	F2
F2_LC_107	F	L	C	107	11	1	2	F2
N3_IC_108	N	I	C	108	11	1	2	N3
N3_IC_109	N	I	C	109	11	1	2	N3
N2_LP_110	N	L	P	110	11	1	2	N2
N2_LC_111	N	L	C	111	11	1	2	N2
F2_IC_112	F	I	C	112	11	1	2	F2
F3_LP_113	F	L	P	113	11	1	2	F3
N2_IC_114	N	I	C	114	11	1	2	N2
F3_IC_115	F	I	C	115	11	1	2	F3
F3_IC_116	F	I	C	116	11	1	2	F3
F2_IC_117	F	I	C	117	11	1	2	F2
N3_LP_118	N	L	P	118	11	1	2	N3
N2_LC_119	N	L	C	119	11	1	2	N2
F3_LP_120	F	L	P	120	11	1	2	F3
N1_IC_1	N	I	C	1	12	1	3	N1
N2_IC_2	N	I	C	2	12	1	3	N2
F3_LC_3	F	L	C	3	12	1	3	F3
N3_IC_4	N	I	C	4	12	1	3	N3
N1_IC_5	N	I	C	5	12	1	3	N1
N1_IC_6	N	I	C	6	12	1	3	N1
N1_IC_7	N	I	C	7	12	1	3	N1
N1_IC_8	N	I	C	8	12	1	3	N1
N3_IC_9	N	I	C	9	12	1	3	N3
N2_IC_10	N	I	C	10	12	1	3	N2
N2_IC_11	N	I	C	11	12	1	3	N2
N1_LC_12	N	L	C	12	12	1	3	N1
N1_LC_13	N	L	C	13	12	1	3	N1
N3_IC_14	N	I	C	14	12	1	3	N3
N3_IC_15	N	I	C	15	12	1	3	N3
N3_LC_16	N	L	C	16	12	0	3	N3
F3_LP_17	F	L	P	17	12	1	3	F3
N1_LC_18	N	L	C	18	12	1	3	N1
N3_LC_19	N	L	C	19	12	1	3	N3
N2_IC_20	N	I	C	20	12	1	3	N2
N3_LC_21	N	L	C	21	12	1	3	N3
N3_LC_22	N	L	C	22	12	1	3	N3
N2_IC_23	N	I	C	23	12	1	3	N2
N1_LC_24	N	L	C	24	12	1	3	N1
N1_LC_25	N	L	C	25	12	1	3	N1
F2_LP_26	F	L	P	26	12	1	3	F2
N2_LC_27	N	L	C	27	12	1	3	N2
F3_IC_28	F	I	C	28	12	1	3	F3
N2_LC_29	N	L	C	29	12	1	3	N2
F1_IC_30	F	I	C	30	12	1	3	F1
N2_LC_31	N	L	C	31	12	1	3	N2
F1_IC_32	F	I	C	32	12	1	3	F1
F3_IC_33	F	I	C	33	12	1	3	F3
N2_LC_34	N	L	C	34	12	1	3	N2
F1_IC_35	F	I	C	35	12	1	3	F1
F3_IC_36	F	I	C	36	12	1	3	F3
F2_IC_37	F	I	C	37	12	1	3	F2
F1_IC_38	F	I	C	38	12	1	3	F1
N2_IP_39	N	I	P	39	12	1	3	N2
F1_IC_40	F	I	C	40	12	1	3	F1
F2_IC_41	F	I	C	41	12	1	3	F2
F1_LC_42	F	L	C	42	12	1	3	F1
F1_LC_43	F	L	C	43	12	1	3	F1
F3_IC_44	F	I	C	44	12	1	3	F3
F1_LC_45	F	L	C	45	12	1	3	F1
F2_IC_46	F	I	C	46	12	1	3	F2
F2_IC_47	F	I	C	47	12	1	3	F2
F1_LC_48	F	L	C	48	12	1	3	F1
F1_LC_49	F	L	C	49	12	1	3	F1
F2_LC_50	F	L	C	50	12	1	3	F2
F3_IC_51	F	I	C	51	12	1	3	F3
N1_LP_52	N	L	P	52	12	1	3	N1
N1_LP_53	N	L	P	53	12	1	3	N1
F2_LC_54	F	L	C	54	12	1	3	F2
F2_LC_55	F	L	C	55	12	1	3	F2
F3_IP_56	F	I	P	56	12	1	3	F3
N1_LP_57	N	L	P	57	12	1	3	N1
F3_LC_58	F	L	C	58	12	1	3	F3
N1_LP_59	N	L	P	59	12	1	3	N1
N1_LP_60	N	L	P	60	12	1	3	N1
N1_IP_61	N	I	P	61	12	1	3	N1
F2_LC_62	F	L	C	62	12	1	3	F2
F3_IP_63	F	I	P	63	12	1	3	F3
F2_LC_64	F	L	C	64	12	1	3	F2
N3_IC_65	N	I	C	65	12	1	3	N3
F3_LC_66	F	L	C	66	12	1	3	F3
N3_LP_67	N	L	P	67	12	1	3	N3
F2_LP_68	F	L	P	68	12	1	3	F2
N2_LP_69	N	L	P	69	12	1	3	N2
F2_IP_70	F	I	P	70	12	1	3	F2
F1_IP_71	F	I	P	71	12	1	3	F1
N1_IP_72	N	I	P	72	12	1	3	N1
N3_LP_73	N	L	P	73	12	1	3	N3
F2_IP_74	F	I	P	74	12	1	3	F2
N3_LP_75	N	L	P	75	12	1	3	N3
N1_IP_76	N	I	P	76	12	1	3	N1
N3_LP_77	N	L	P	77	12	1	3	N3
N1_IP_78	N	I	P	78	12	1	3	N1
N2_LP_79	N	L	P	79	12	1	3	N2
N3_LP_80	N	L	P	80	12	1	3	N3
N2_IP_81	N	I	P	81	12	1	3	N2
N3_IP_82	N	I	P	82	12	1	3	N3
F1_LP_83	F	L	P	83	12	1	3	F1
F1_LP_84	F	L	P	84	12	1	3	F1
F1_LP_85	F	L	P	85	12	1	3	F1
F1_LP_86	F	L	P	86	12	1	3	F1
F1_LP_87	F	L	P	87	12	1	3	F1
F1_IP_88	F	I	P	88	12	1	3	F1
N3_IP_89	N	I	P	89	12	1	3	N3
N2_IP_90	N	I	P	90	12	1	3	N2
F2_IC_91	F	I	C	91	12	1	3	F2
F3_IP_92	F	I	P	92	12	1	3	F3
F1_IP_93	F	I	P	93	12	1	3	F1
F3_LP_94	F	L	P	94	12	1	3	F3
F2_IP_95	F	I	P	95	12	1	3	F2
F1_IP_96	F	I	P	96	12	1	3	F1
N2_IP_97	N	I	P	97	12	1	3	N2
F1_IP_98	F	I	P	98	12	1	3	F1
N2_LP_99	N	L	P	99	12	1	3	N2
N3_IP_100	N	I	P	100	12	1	3	N3
F3_LP_101	F	L	P	101	12	1	3	F3
N1_IP_102	N	I	P	102	12	1	3	N1
F2_LP_103	F	L	P	103	12	1	3	F2
F3_LP_104	F	L	P	104	12	1	3	F3
F3_LP_105	F	L	P	105	12	1	3	F3
F2_LP_106	F	L	P	106	12	1	3	F2
F2_LP_107	F	L	P	107	12	1	3	F2
N3_IP_108	N	I	P	108	12	1	3	N3
N3_IP_109	N	I	P	109	12	1	3	N3
N2_LC_110	N	L	C	110	12	1	3	N2
N2_LP_111	N	L	P	111	12	1	3	N2
F2_IP_112	F	I	P	112	12	1	3	F2
F3_LC_113	F	L	C	113	12	1	3	F3
N2_IP_114	N	I	P	114	12	1	3	N2
F3_IP_115	F	I	P	115	12	1	3	F3
F3_IP_116	F	I	P	116	12	1	3	F3
F2_IP_117	F	I	P	117	12	1	3	F2
N3_LC_118	N	L	C	118	12	1	3	N3
N2_LP_119	N	L	P	119	12	1	3	N2
F3_LC_120	F	L	C	120	12	1	3	F3
N1_IC_1	N	I	C	1	13	1	3	N1
N2_IC_2	N	I	C	2	13	1	3	N2
F3_LC_3	F	L	C	3	13	1	3	F3
N3_IC_4	N	I	C	4	13	1	3	N3
N1_IC_5	N	I	C	5	13	1	3	N1
N1_IC_6	N	I	C	6	13	1	3	N1
N1_IC_7	N	I	C	7	13	1	3	N1
N1_IC_8	N	I	C	8	13	1	3	N1
N3_IC_9	N	I	C	9	13	1	3	N3
N2_IC_10	N	I	C	10	13	1	3	N2
N2_IC_11	N	I	C	11	13	1	3	N2
N1_LC_12	N	L	C	12	13	1	3	N1
N1_LC_13	N	L	C	13	13	1	3	N1
N3_IC_14	N	I	C	14	13	1	3	N3
N3_IC_15	N	I	C	15	13	1	3	N3
N3_LC_16	N	L	C	16	13	0	3	N3
F3_LP_17	F	L	P	17	13	1	3	F3
N1_LC_18	N	L	C	18	13	1	3	N1
N3_LC_19	N	L	C	19	13	1	3	N3
N2_IC_20	N	I	C	20	13	1	3	N2
N3_LC_21	N	L	C	21	13	1	3	N3
N3_LC_22	N	L	C	22	13	1	3	N3
N2_IC_23	N	I	C	23	13	1	3	N2
N1_LC_24	N	L	C	24	13	1	3	N1
N1_LC_25	N	L	C	25	13	1	3	N1
F2_LP_26	F	L	P	26	13	1	3	F2
N2_LC_27	N	L	C	27	13	1	3	N2
F3_IC_28	F	I	C	28	13	0	3	F3
N2_LC_29	N	L	C	29	13	1	3	N2
F1_IC_30	F	I	C	30	13	1	3	F1
N2_LC_31	N	L	C	31	13	1	3	N2
F1_IC_32	F	I	C	32	13	1	3	F1
F3_IC_33	F	I	C	33	13	1	3	F3
N2_LC_34	N	L	C	34	13	1	3	N2
F1_IC_35	F	I	C	35	13	1	3	F1
F3_IC_36	F	I	C	36	13	1	3	F3
F2_IC_37	F	I	C	37	13	1	3	F2
F1_IC_38	F	I	C	38	13	1	3	F1
N2_IP_39	N	I	P	39	13	1	3	N2
F1_IC_40	F	I	C	40	13	1	3	F1
F2_IC_41	F	I	C	41	13	1	3	F2
F1_LC_42	F	L	C	42	13	0	3	F1
F1_LC_43	F	L	C	43	13	1	3	F1
F3_IC_44	F	I	C	44	13	1	3	F3
F1_LC_45	F	L	C	45	13	1	3	F1
F2_IC_46	F	I	C	46	13	1	3	F2
F2_IC_47	F	I	C	47	13	1	3	F2
F1_LC_48	F	L	C	48	13	1	3	F1
F1_LC_49	F	L	C	49	13	1	3	F1
F2_LC_50	F	L	C	50	13	1	3	F2
F3_IC_51	F	I	C	51	13	1	3	F3
N1_LP_52	N	L	P	52	13	1	3	N1
N1_LP_53	N	L	P	53	13	1	3	N1
F2_LC_54	F	L	C	54	13	1	3	F2
F2_LC_55	F	L	C	55	13	1	3	F2
F3_IP_56	F	I	P	56	13	1	3	F3
N1_LP_57	N	L	P	57	13	1	3	N1
F3_LC_58	F	L	C	58	13	1	3	F3
N1_LP_59	N	L	P	59	13	1	3	N1
N1_LP_60	N	L	P	60	13	0	3	N1
N1_IP_61	N	I	P	61	13	1	3	N1
F2_LC_62	F	L	C	62	13	1	3	F2
F3_IP_63	F	I	P	63	13	1	3	F3
F2_LC_64	F	L	C	64	13	1	3	F2
N3_IC_65	N	I	C	65	13	1	3	N3
F3_LC_66	F	L	C	66	13	1	3	F3
N3_LP_67	N	L	P	67	13	1	3	N3
F2_LP_68	F	L	P	68	13	1	3	F2
N2_LP_69	N	L	P	69	13	1	3	N2
F2_IP_70	F	I	P	70	13	1	3	F2
F1_IP_71	F	I	P	71	13	1	3	F1
N1_IP_72	N	I	P	72	13	1	3	N1
N3_LP_73	N	L	P	73	13	1	3	N3
F2_IP_74	F	I	P	74	13	1	3	F2
N3_LP_75	N	L	P	75	13	1	3	N3
N1_IP_76	N	I	P	76	13	1	3	N1
N3_LP_77	N	L	P	77	13	1	3	N3
N1_IP_78	N	I	P	78	13	1	3	N1
N2_LP_79	N	L	P	79	13	1	3	N2
N3_LP_80	N	L	P	80	13	1	3	N3
N2_IP_81	N	I	P	81	13	0	3	N2
N3_IP_82	N	I	P	82	13	1	3	N3
F1_LP_83	F	L	P	83	13	1	3	F1
F1_LP_84	F	L	P	84	13	1	3	F1
F1_LP_85	F	L	P	85	13	1	3	F1
F1_LP_86	F	L	P	86	13	1	3	F1
F1_LP_87	F	L	P	87	13	1	3	F1
F1_IP_88	F	I	P	88	13	0	3	F1
N3_IP_89	N	I	P	89	13	1	3	N3
N2_IP_90	N	I	P	90	13	1	3	N2
F2_IC_91	F	I	C	91	13	1	3	F2
F3_IP_92	F	I	P	92	13	1	3	F3
F1_IP_93	F	I	P	93	13	1	3	F1
F3_LP_94	F	L	P	94	13	1	3	F3
F2_IP_95	F	I	P	95	13	1	3	F2
F1_IP_96	F	I	P	96	13	1	3	F1
N2_IP_97	N	I	P	97	13	1	3	N2
F1_IP_98	F	I	P	98	13	1	3	F1
N2_LP_99	N	L	P	99	13	1	3	N2
N3_IP_100	N	I	P	100	13	1	3	N3
F3_LP_101	F	L	P	101	13	1	3	F3
N1_IP_102	N	I	P	102	13	1	3	N1
F2_LP_103	F	L	P	103	13	1	3	F2
F3_LP_104	F	L	P	104	13	1	3	F3
F3_LP_105	F	L	P	105	13	1	3	F3
F2_LP_106	F	L	P	106	13	1	3	F2
F2_LP_107	F	L	P	107	13	1	3	F2
N3_IP_108	N	I	P	108	13	1	3	N3
N3_IP_109	N	I	P	109	13	1	3	N3
N2_LC_110	N	L	C	110	13	1	3	N2
N2_LP_111	N	L	P	111	13	1	3	N2
F2_IP_112	F	I	P	112	13	1	3	F2
F3_LC_113	F	L	C	113	13	1	3	F3
N2_IP_114	N	I	P	114	13	1	3	N2
F3_IP_115	F	I	P	115	13	1	3	F3
F3_IP_116	F	I	P	116	13	1	3	F3
F2_IP_117	F	I	P	117	13	1	3	F2
N3_LC_118	N	L	C	118	13	1	3	N3
N2_LP_119	N	L	P	119	13	1	3	N2
F3_LC_120	F	L	C	120	13	1	3	F3
N1_IC_1	N	I	C	1	14	1	3	N1
N2_IC_2	N	I	C	2	14	1	3	N2
F3_LC_3	F	L	C	3	14	1	3	F3
N3_IC_4	N	I	C	4	14	1	3	N3
N1_IC_5	N	I	C	5	14	1	3	N1
N1_IC_6	N	I	C	6	14	1	3	N1
N1_IC_7	N	I	C	7	14	1	3	N1
N1_IC_8	N	I	C	8	14	1	3	N1
N3_IC_9	N	I	C	9	14	1	3	N3
N2_IC_10	N	I	C	10	14	1	3	N2
N2_IC_11	N	I	C	11	14	1	3	N2
N1_LC_12	N	L	C	12	14	1	3	N1
N1_LC_13	N	L	C	13	14	1	3	N1
N3_IC_14	N	I	C	14	14	1	3	N3
N3_IC_15	N	I	C	15	14	1	3	N3
N3_LC_16	N	L	C	16	14	1	3	N3
F3_LP_17	F	L	P	17	14	1	3	F3
N1_LC_18	N	L	C	18	14	1	3	N1
N3_LC_19	N	L	C	19	14	1	3	N3
N2_IC_20	N	I	C	20	14	1	3	N2
N3_LC_21	N	L	C	21	14	1	3	N3
N3_LC_22	N	L	C	22	14	1	3	N3
N2_IC_23	N	I	C	23	14	1	3	N2
N1_LC_24	N	L	C	24	14	1	3	N1
N1_LC_25	N	L	C	25	14	1	3	N1
F2_LP_26	F	L	P	26	14	1	3	F2
N2_LC_27	N	L	C	27	14	1	3	N2
F3_IC_28	F	I	C	28	14	1	3	F3
N2_LC_29	N	L	C	29	14	1	3	N2
F1_IC_30	F	I	C	30	14	1	3	F1
N2_LC_31	N	L	C	31	14	1	3	N2
F1_IC_32	F	I	C	32	14	1	3	F1
F3_IC_33	F	I	C	33	14	1	3	F3
N2_LC_34	N	L	C	34	14	1	3	N2
F1_IC_35	F	I	C	35	14	1	3	F1
F3_IC_36	F	I	C	36	14	1	3	F3
F2_IC_37	F	I	C	37	14	1	3	F2
F1_IC_38	F	I	C	38	14	1	3	F1
N2_IP_39	N	I	P	39	14	1	3	N2
F1_IC_40	F	I	C	40	14	1	3	F1
F2_IC_41	F	I	C	41	14	1	3	F2
F1_LC_42	F	L	C	42	14	1	3	F1
F1_LC_43	F	L	C	43	14	1	3	F1
F3_IC_44	F	I	C	44	14	1	3	F3
F1_LC_45	F	L	C	45	14	1	3	F1
F2_IC_46	F	I	C	46	14	1	3	F2
F2_IC_47	F	I	C	47	14	1	3	F2
F1_LC_48	F	L	C	48	14	1	3	F1
F1_LC_49	F	L	C	49	14	1	3	F1
F2_LC_50	F	L	C	50	14	1	3	F2
F3_IC_51	F	I	C	51	14	1	3	F3
N1_LP_52	N	L	P	52	14	1	3	N1
N1_LP_53	N	L	P	53	14	1	3	N1
F2_LC_54	F	L	C	54	14	1	3	F2
F2_LC_55	F	L	C	55	14	1	3	F2
F3_IP_56	F	I	P	56	14	1	3	F3
N1_LP_57	N	L	P	57	14	1	3	N1
F3_LC_58	F	L	C	58	14	1	3	F3
N1_LP_59	N	L	P	59	14	1	3	N1
N1_LP_60	N	L	P	60	14	1	3	N1
N1_IP_61	N	I	P	61	14	1	3	N1
F2_LC_62	F	L	C	62	14	1	3	F2
F3_IP_63	F	I	P	63	14	1	3	F3
F2_LC_64	F	L	C	64	14	1	3	F2
N3_IC_65	N	I	C	65	14	1	3	N3
F3_LC_66	F	L	C	66	14	1	3	F3
N3_LP_67	N	L	P	67	14	1	3	N3
F2_LP_68	F	L	P	68	14	1	3	F2
N2_LP_69	N	L	P	69	14	1	3	N2
F2_IP_70	F	I	P	70	14	1	3	F2
F1_IP_71	F	I	P	71	14	1	3	F1
N1_IP_72	N	I	P	72	14	1	3	N1
N3_LP_73	N	L	P	73	14	1	3	N3
F2_IP_74	F	I	P	74	14	1	3	F2
N3_LP_75	N	L	P	75	14	1	3	N3
N1_IP_76	N	I	P	76	14	1	3	N1
N3_LP_77	N	L	P	77	14	1	3	N3
N1_IP_78	N	I	P	78	14	1	3	N1
N2_LP_79	N	L	P	79	14	1	3	N2
N3_LP_80	N	L	P	80	14	1	3	N3
N2_IP_81	N	I	P	81	14	1	3	N2
N3_IP_82	N	I	P	82	14	1	3	N3
F1_LP_83	F	L	P	83	14	1	3	F1
F1_LP_84	F	L	P	84	14	1	3	F1
F1_LP_85	F	L	P	85	14	1	3	F1
F1_LP_86	F	L	P	86	14	1	3	F1
F1_LP_87	F	L	P	87	14	1	3	F1
F1_IP_88	F	I	P	88	14	1	3	F1
N3_IP_89	N	I	P	89	14	1	3	N3
N2_IP_90	N	I	P	90	14	1	3	N2
F2_IC_91	F	I	C	91	14	1	3	F2
F3_IP_92	F	I	P	92	14	1	3	F3
F1_IP_93	F	I	P	93	14	1	3	F1
F3_LP_94	F	L	P	94	14	1	3	F3
F2_IP_95	F	I	P	95	14	1	3	F2
F1_IP_96	F	I	P	96	14	1	3	F1
N2_IP_97	N	I	P	97	14	1	3	N2
F1_IP_98	F	I	P	98	14	1	3	F1
N2_LP_99	N	L	P	99	14	1	3	N2
N3_IP_100	N	I	P	100	14	1	3	N3
F3_LP_101	F	L	P	101	14	1	3	F3
N1_IP_102	N	I	P	102	14	1	3	N1
F2_LP_103	F	L	P	103	14	1	3	F2
F3_LP_104	F	L	P	104	14	1	3	F3
F3_LP_105	F	L	P	105	14	1	3	F3
F2_LP_106	F	L	P	106	14	1	3	F2
F2_LP_107	F	L	P	107	14	1	3	F2
N3_IP_108	N	I	P	108	14	1	3	N3
N3_IP_109	N	I	P	109	14	1	3	N3
N2_LC_110	N	L	C	110	14	1	3	N2
N2_LP_111	N	L	P	111	14	1	3	N2
F2_IP_112	F	I	P	112	14	1	3	F2
F3_LC_113	F	L	C	113	14	1	3	F3
N2_IP_114	N	I	P	114	14	1	3	N2
F3_IP_115	F	I	P	115	14	1	3	F3
F3_IP_116	F	I	P	116	14	1	3	F3
F2_IP_117	F	I	P	117	14	1	3	F2
N3_LC_118	N	L	C	118	14	1	3	N3
N2_LP_119	N	L	P	119	14	1	3	N2
F3_LC_120	F	L	C	120	14	1	3	F3
N1_IC_1	N	I	C	1	15	1	3	N1
N2_IC_2	N	I	C	2	15	1	3	N2
F3_LC_3	F	L	C	3	15	1	3	F3
N3_IC_4	N	I	C	4	15	1	3	N3
N1_IC_5	N	I	C	5	15	1	3	N1
N1_IC_6	N	I	C	6	15	1	3	N1
N1_IC_7	N	I	C	7	15	1	3	N1
N1_IC_8	N	I	C	8	15	1	3	N1
N3_IC_9	N	I	C	9	15	1	3	N3
N2_IC_10	N	I	C	10	15	1	3	N2
N2_IC_11	N	I	C	11	15	1	3	N2
N1_LC_12	N	L	C	12	15	1	3	N1
N1_LC_13	N	L	C	13	15	1	3	N1
N3_IC_14	N	I	C	14	15	1	3	N3
N3_IC_15	N	I	C	15	15	1	3	N3
N3_LC_16	N	L	C	16	15	1	3	N3
F3_LP_17	F	L	P	17	15	1	3	F3
N1_LC_18	N	L	C	18	15	1	3	N1
N3_LC_19	N	L	C	19	15	1	3	N3
N2_IC_20	N	I	C	20	15	1	3	N2
N3_LC_21	N	L	C	21	15	1	3	N3
N3_LC_22	N	L	C	22	15	1	3	N3
N2_IC_23	N	I	C	23	15	1	3	N2
N1_LC_24	N	L	C	24	15	1	3	N1
N1_LC_25	N	L	C	25	15	1	3	N1
F2_LP_26	F	L	P	26	15	1	3	F2
N2_LC_27	N	L	C	27	15	1	3	N2
F3_IC_28	F	I	C	28	15	1	3	F3
N2_LC_29	N	L	C	29	15	1	3	N2
F1_IC_30	F	I	C	30	15	1	3	F1
N2_LC_31	N	L	C	31	15	1	3	N2
F1_IC_32	F	I	C	32	15	1	3	F1
F3_IC_33	F	I	C	33	15	1	3	F3
N2_LC_34	N	L	C	34	15	1	3	N2
F1_IC_35	F	I	C	35	15	1	3	F1
F3_IC_36	F	I	C	36	15	1	3	F3
F2_IC_37	F	I	C	37	15	1	3	F2
F1_IC_38	F	I	C	38	15	1	3	F1
N2_IP_39	N	I	P	39	15	1	3	N2
F1_IC_40	F	I	C	40	15	1	3	F1
F2_IC_41	F	I	C	41	15	1	3	F2
F1_LC_42	F	L	C	42	15	1	3	F1
F1_LC_43	F	L	C	43	15	1	3	F1
F3_IC_44	F	I	C	44	15	1	3	F3
F1_LC_45	F	L	C	45	15	1	3	F1
F2_IC_46	F	I	C	46	15	1	3	F2
F2_IC_47	F	I	C	47	15	1	3	F2
F1_LC_48	F	L	C	48	15	1	3	F1
F1_LC_49	F	L	C	49	15	1	3	F1
F2_LC_50	F	L	C	50	15	1	3	F2
F3_IC_51	F	I	C	51	15	1	3	F3
N1_LP_52	N	L	P	52	15	1	3	N1
N1_LP_53	N	L	P	53	15	1	3	N1
F2_LC_54	F	L	C	54	15	1	3	F2
F2_LC_55	F	L	C	55	15	1	3	F2
F3_IP_56	F	I	P	56	15	1	3	F3
N1_LP_57	N	L	P	57	15	1	3	N1
F3_LC_58	F	L	C	58	15	1	3	F3
N1_LP_59	N	L	P	59	15	1	3	N1
N1_LP_60	N	L	P	60	15	1	3	N1
N1_IP_61	N	I	P	61	15	1	3	N1
F2_LC_62	F	L	C	62	15	1	3	F2
F3_IP_63	F	I	P	63	15	1	3	F3
F2_LC_64	F	L	C	64	15	1	3	F2
N3_IC_65	N	I	C	65	15	1	3	N3
F3_LC_66	F	L	C	66	15	1	3	F3
N3_LP_67	N	L	P	67	15	1	3	N3
F2_LP_68	F	L	P	68	15	1	3	F2
N2_LP_69	N	L	P	69	15	1	3	N2
F2_IP_70	F	I	P	70	15	1	3	F2
F1_IP_71	F	I	P	71	15	1	3	F1
N1_IP_72	N	I	P	72	15	1	3	N1
N3_LP_73	N	L	P	73	15	1	3	N3
F2_IP_74	F	I	P	74	15	1	3	F2
N3_LP_75	N	L	P	75	15	1	3	N3
N1_IP_76	N	I	P	76	15	1	3	N1
N3_LP_77	N	L	P	77	15	1	3	N3
N1_IP_78	N	I	P	78	15	1	3	N1
N2_LP_79	N	L	P	79	15	1	3	N2
N3_LP_80	N	L	P	80	15	1	3	N3
N2_IP_81	N	I	P	81	15	1	3	N2
N3_IP_82	N	I	P	82	15	1	3	N3
F1_LP_83	F	L	P	83	15	1	3	F1
F1_LP_84	F	L	P	84	15	1	3	F1
F1_LP_85	F	L	P	85	15	1	3	F1
F1_LP_86	F	L	P	86	15	1	3	F1
F1_LP_87	F	L	P	87	15	1	3	F1
F1_IP_88	F	I	P	88	15	1	3	F1
N3_IP_89	N	I	P	89	15	1	3	N3
N2_IP_90	N	I	P	90	15	1	3	N2
F2_IC_91	F	I	C	91	15	1	3	F2
F3_IP_92	F	I	P	92	15	1	3	F3
F1_IP_93	F	I	P	93	15	1	3	F1
F3_LP_94	F	L	P	94	15	1	3	F3
F2_IP_95	F	I	P	95	15	1	3	F2
F1_IP_96	F	I	P	96	15	1	3	F1
N2_IP_97	N	I	P	97	15	1	3	N2
F1_IP_98	F	I	P	98	15	1	3	F1
N2_LP_99	N	L	P	99	15	1	3	N2
N3_IP_100	N	I	P	100	15	1	3	N3
F3_LP_101	F	L	P	101	15	1	3	F3
N1_IP_102	N	I	P	102	15	1	3	N1
F2_LP_103	F	L	P	103	15	1	3	F2
F3_LP_104	F	L	P	104	15	1	3	F3
F3_LP_105	F	L	P	105	15	1	3	F3
F2_LP_106	F	L	P	106	15	1	3	F2
F2_LP_107	F	L	P	107	15	1	3	F2
N3_IP_108	N	I	P	108	15	1	3	N3
N3_IP_109	N	I	P	109	15	1	3	N3
N2_LC_110	N	L	C	110	15	1	3	N2
N2_LP_111	N	L	P	111	15	1	3	N2
F2_IP_112	F	I	P	112	15	1	3	F2
F3_LC_113	F	L	C	113	15	1	3	F3
N2_IP_114	N	I	P	114	15	1	3	N2
F3_IP_115	F	I	P	115	15	1	3	F3
F3_IP_116	F	I	P	116	15	1	3	F3
F2_IP_117	F	I	P	117	15	1	3	F2
N3_LC_118	N	L	C	118	15	1	3	N3
N2_LP_119	N	L	P	119	15	1	3	N2
F3_LC_120	F	L	C	120	15	1	3	F3
N1_IC_1	N	I	C	1	16	1	3	N1
N2_IC_2	N	I	C	2	16	1	3	N2
F3_LC_3	F	L	C	3	16	1	3	F3
N3_IC_4	N	I	C	4	16	1	3	N3
N1_IC_5	N	I	C	5	16	1	3	N1
N1_IC_6	N	I	C	6	16	1	3	N1
N1_IC_7	N	I	C	7	16	1	3	N1
N1_IC_8	N	I	C	8	16	1	3	N1
N3_IC_9	N	I	C	9	16	1	3	N3
N2_IC_10	N	I	C	10	16	1	3	N2
N2_IC_11	N	I	C	11	16	1	3	N2
N1_LC_12	N	L	C	12	16	1	3	N1
N1_LC_13	N	L	C	13	16	1	3	N1
N3_IC_14	N	I	C	14	16	1	3	N3
N3_IC_15	N	I	C	15	16	1	3	N3
N3_LC_16	N	L	C	16	16	1	3	N3
F3_LP_17	F	L	P	17	16	1	3	F3
N1_LC_18	N	L	C	18	16	1	3	N1
N3_LC_19	N	L	C	19	16	1	3	N3
N2_IC_20	N	I	C	20	16	1	3	N2
N3_LC_21	N	L	C	21	16	1	3	N3
N3_LC_22	N	L	C	22	16	1	3	N3
N2_IC_23	N	I	C	23	16	1	3	N2
N1_LC_24	N	L	C	24	16	1	3	N1
N1_LC_25	N	L	C	25	16	1	3	N1
F2_LP_26	F	L	P	26	16	1	3	F2
N2_LC_27	N	L	C	27	16	1	3	N2
F3_IC_28	F	I	C	28	16	1	3	F3
N2_LC_29	N	L	C	29	16	1	3	N2
F1_IC_30	F	I	C	30	16	1	3	F1
N2_LC_31	N	L	C	31	16	1	3	N2
F1_IC_32	F	I	C	32	16	1	3	F1
F3_IC_33	F	I	C	33	16	1	3	F3
N2_LC_34	N	L	C	34	16	1	3	N2
F1_IC_35	F	I	C	35	16	1	3	F1
F3_IC_36	F	I	C	36	16	1	3	F3
F2_IC_37	F	I	C	37	16	1	3	F2
F1_IC_38	F	I	C	38	16	1	3	F1
N2_IP_39	N	I	P	39	16	1	3	N2
F1_IC_40	F	I	C	40	16	1	3	F1
F2_IC_41	F	I	C	41	16	1	3	F2
F1_LC_42	F	L	C	42	16	1	3	F1
F1_LC_43	F	L	C	43	16	1	3	F1
F3_IC_44	F	I	C	44	16	1	3	F3
F1_LC_45	F	L	C	45	16	1	3	F1
F2_IC_46	F	I	C	46	16	1	3	F2
F2_IC_47	F	I	C	47	16	1	3	F2
F1_LC_48	F	L	C	48	16	1	3	F1
F1_LC_49	F	L	C	49	16	1	3	F1
F2_LC_50	F	L	C	50	16	1	3	F2
F3_IC_51	F	I	C	51	16	1	3	F3
N1_LP_52	N	L	P	52	16	1	3	N1
N1_LP_53	N	L	P	53	16	1	3	N1
F2_LC_54	F	L	C	54	16	1	3	F2
F2_LC_55	F	L	C	55	16	1	3	F2
F3_IP_56	F	I	P	56	16	1	3	F3
N1_LP_57	N	L	P	57	16	1	3	N1
F3_LC_58	F	L	C	58	16	1	3	F3
N1_LP_59	N	L	P	59	16	1	3	N1
N1_LP_60	N	L	P	60	16	1	3	N1
N1_IP_61	N	I	P	61	16	1	3	N1
F2_LC_62	F	L	C	62	16	1	3	F2
F3_IP_63	F	I	P	63	16	1	3	F3
F2_LC_64	F	L	C	64	16	1	3	F2
N3_IC_65	N	I	C	65	16	1	3	N3
F3_LC_66	F	L	C	66	16	1	3	F3
N3_LP_67	N	L	P	67	16	1	3	N3
F2_LP_68	F	L	P	68	16	1	3	F2
N2_LP_69	N	L	P	69	16	1	3	N2
F2_IP_70	F	I	P	70	16	1	3	F2
F1_IP_71	F	I	P	71	16	1	3	F1
N1_IP_72	N	I	P	72	16	1	3	N1
N3_LP_73	N	L	P	73	16	1	3	N3
F2_IP_74	F	I	P	74	16	1	3	F2
N3_LP_75	N	L	P	75	16	1	3	N3
N1_IP_76	N	I	P	76	16	1	3	N1
N3_LP_77	N	L	P	77	16	1	3	N3
N1_IP_78	N	I	P	78	16	1	3	N1
N2_LP_79	N	L	P	79	16	1	3	N2
N3_LP_80	N	L	P	80	16	1	3	N3
N2_IP_81	N	I	P	81	16	1	3	N2
N3_IP_82	N	I	P	82	16	1	3	N3
F1_LP_83	F	L	P	83	16	1	3	F1
F1_LP_84	F	L	P	84	16	1	3	F1
F1_LP_85	F	L	P	85	16	1	3	F1
F1_LP_86	F	L	P	86	16	1	3	F1
F1_LP_87	F	L	P	87	16	1	3	F1
F1_IP_88	F	I	P	88	16	1	3	F1
N3_IP_89	N	I	P	89	16	1	3	N3
N2_IP_90	N	I	P	90	16	1	3	N2
F2_IC_91	F	I	C	91	16	1	3	F2
F3_IP_92	F	I	P	92	16	1	3	F3
F1_IP_93	F	I	P	93	16	1	3	F1
F3_LP_94	F	L	P	94	16	1	3	F3
F2_IP_95	F	I	P	95	16	1	3	F2
F1_IP_96	F	I	P	96	16	1	3	F1
N2_IP_97	N	I	P	97	16	1	3	N2
F1_IP_98	F	I	P	98	16	1	3	F1
N2_LP_99	N	L	P	99	16	1	3	N2
N3_IP_100	N	I	P	100	16	1	3	N3
F3_LP_101	F	L	P	101	16	1	3	F3
N1_IP_102	N	I	P	102	16	1	3	N1
F2_LP_103	F	L	P	103	16	1	3	F2
F3_LP_104	F	L	P	104	16	1	3	F3
F3_LP_105	F	L	P	105	16	1	3	F3
F2_LP_106	F	L	P	106	16	1	3	F2
F2_LP_107	F	L	P	107	16	1	3	F2
N3_IP_108	N	I	P	108	16	1	3	N3
N3_IP_109	N	I	P	109	16	1	3	N3
N2_LC_110	N	L	C	110	16	1	3	N2
N2_LP_111	N	L	P	111	16	1	3	N2
F2_IP_112	F	I	P	112	16	1	3	F2
F3_LC_113	F	L	C	113	16	1	3	F3
N2_IP_114	N	I	P	114	16	1	3	N2
F3_IP_115	F	I	P	115	16	1	3	F3
F3_IP_116	F	I	P	116	16	1	3	F3
F2_IP_117	F	I	P	117	16	1	3	F2
N3_LC_118	N	L	C	118	16	1	3	N3
N2_LP_119	N	L	P	119	16	1	3	N2
F3_LC_120	F	L	C	120	16	1	3	F3
N1_LC_1	N	L	C	1	17	1	4	N1
N2_LC_2	N	L	C	2	17	1	4	N2
F3_IC_3	F	I	C	3	17	1	4	F3
N3_LC_4	N	L	C	4	17	1	4	N3
N1_LC_5	N	L	C	5	17	1	4	N1
N1_LC_6	N	L	C	6	17	1	4	N1
N1_LC_7	N	L	C	7	17	1	4	N1
N1_LC_8	N	L	C	8	17	1	4	N1
N3_LC_9	N	L	C	9	17	1	4	N3
N2_LC_10	N	L	C	10	17	1	4	N2
N2_LC_11	N	L	C	11	17	1	4	N2
N1_IC_12	N	I	C	12	17	1	4	N1
N1_IC_13	N	I	C	13	17	1	4	N1
N3_LC_14	N	L	C	14	17	1	4	N3
N3_LC_15	N	L	C	15	17	1	4	N3
N3_IC_16	N	I	C	16	17	1	4	N3
F3_IP_17	F	I	P	17	17	1	4	F3
N1_IC_18	N	I	C	18	17	1	4	N1
N3_IC_19	N	I	C	19	17	1	4	N3
N2_LC_20	N	L	C	20	17	1	4	N2
N3_IC_21	N	I	C	21	17	1	4	N3
N3_IC_22	N	I	C	22	17	1	4	N3
N2_LC_23	N	L	C	23	17	1	4	N2
N1_IC_24	N	I	C	24	17	1	4	N1
N1_IC_25	N	I	C	25	17	1	4	N1
F2_IP_26	F	I	P	26	17	1	4	F2
N2_IC_27	N	I	C	27	17	1	4	N2
F3_LC_28	F	L	C	28	17	1	4	F3
N2_IC_29	N	I	C	29	17	1	4	N2
F1_LC_30	F	L	C	30	17	1	4	F1
N2_IC_31	N	I	C	31	17	1	4	N2
F1_LC_32	F	L	C	32	17	1	4	F1
F3_LC_33	F	L	C	33	17	1	4	F3
N2_IC_34	N	I	C	34	17	1	4	N2
F1_LC_35	F	L	C	35	17	1	4	F1
F3_LC_36	F	L	C	36	17	1	4	F3
F2_LC_37	F	L	C	37	17	1	4	F2
F1_LC_38	F	L	C	38	17	1	4	F1
N2_LP_39	N	L	P	39	17	1	4	N2
F1_LC_40	F	L	C	40	17	1	4	F1
F2_LC_41	F	L	C	41	17	1	4	F2
F1_IC_42	F	I	C	42	17	1	4	F1
F1_IC_43	F	I	C	43	17	1	4	F1
F3_LC_44	F	L	C	44	17	1	4	F3
F1_IC_45	F	I	C	45	17	1	4	F1
F2_LC_46	F	L	C	46	17	1	4	F2
F2_LC_47	F	L	C	47	17	1	4	F2
F1_IC_48	F	I	C	48	17	1	4	F1
F1_IC_49	F	I	C	49	17	1	4	F1
F2_IC_50	F	I	C	50	17	1	4	F2
F3_LC_51	F	L	C	51	17	0	4	F3
N1_IP_52	N	I	P	52	17	1	4	N1
N1_IP_53	N	I	P	53	17	1	4	N1
F2_IC_54	F	I	C	54	17	1	4	F2
F2_IC_55	F	I	C	55	17	1	4	F2
F3_LP_56	F	L	P	56	17	1	4	F3
N1_IP_57	N	I	P	57	17	1	4	N1
F3_IC_58	F	I	C	58	17	1	4	F3
N1_IP_59	N	I	P	59	17	1	4	N1
N1_IP_60	N	I	P	60	17	1	4	N1
N1_LP_61	N	L	P	61	17	1	4	N1
F2_IC_62	F	I	C	62	17	1	4	F2
F3_LP_63	F	L	P	63	17	1	4	F3
F2_IC_64	F	I	C	64	17	1	4	F2
N3_LC_65	N	L	C	65	17	1	4	N3
F3_IC_66	F	I	C	66	17	1	4	F3
N3_IP_67	N	I	P	67	17	1	4	N3
F2_IP_68	F	I	P	68	17	1	4	F2
N2_IP_69	N	I	P	69	17	1	4	N2
F2_LP_70	F	L	P	70	17	1	4	F2
F1_LP_71	F	L	P	71	17	1	4	F1
N1_LP_72	N	L	P	72	17	1	4	N1
N3_IP_73	N	I	P	73	17	1	4	N3
F2_LP_74	F	L	P	74	17	1	4	F2
N3_IP_75	N	I	P	75	17	1	4	N3
N1_LP_76	N	L	P	76	17	1	4	N1
N3_IP_77	N	I	P	77	17	1	4	N3
N1_LP_78	N	L	P	78	17	1	4	N1
N2_IP_79	N	I	P	79	17	1	4	N2
[truncated: 2,921 more rows]

## Sheet: Irony
	Accent	Story	Polarity	item	sj	Irony	list	Speaker				Legend
N1_LP_1	N	L	P	1	1	4	1	N1
N2_LP_2	N	L	P	2	1	1	1	N2			N	Native
F3_IP_3	F	I	P	3	1	5	1	F3			F	Foreign
N3_LP_4	N	L	P	4	1	2	1	N3
N1_LP_5	N	L	P	5	1	1	1	N1			L	Literal
N1_LP_6	N	L	P	6	1	1	1	N1			I	Ironic
N1_LP_7	N	L	P	7	1	2	1	N1
N1_LP_8	N	L	P	8	1	1	1	N1			P	Praise
N3_LP_9	N	L	P	9	1	5	1	N3			C	Criticism
N2_LP_10	N	L	P	10	1	1	1	N2
N2_LP_11	N	L	P	11	1	1	1	N2
N1_IP_12	N	I	P	12	1	5	1	N1
N1_IP_13	N	I	P	13	1	4	1	N1
N3_LP_14	N	L	P	14	1	1	1	N3
N3_LP_15	N	L	P	15	1	1	1	N3
N3_IP_16	N	I	P	16	1	5	1	N3
F3_IC_17	F	I	C	17	1	5	1	F3
N1_IP_18	N	I	P	18	1	5	1	N1
N3_IP_19	N	I	P	19	1	3	1	N3
N2_LP_20	N	L	P	20	1	3	1	N2
N3_IP_21	N	I	P	21	1	5	1	N3
N3_IP_22	N	I	P	22	1	5	1	N3
N2_LP_23	N	L	P	23	1	1	1	N2
N1_IP_24	N	I	P	24	1	5	1	N1
N1_IP_25	N	I	P	25	1	5	1	N1
F2_IC_26	F	I	C	26	1	5	1	F2
N2_IP_27	N	I	P	27	1	5	1	N2
F3_LP_28	F	L	P	28	1	3	1	F3
N2_IP_29	N	I	P	29	1	4	1	N2
F1_LP_30	F	L	P	30	1	1	1	F1
N2_IP_31	N	I	P	31	1	5	1	N2
F1_LP_32	F	L	P	32	1	5	1	F1
F3_LP_33	F	L	P	33	1	1	1	F3
N2_IP_34	N	I	P	34	1	5	1	N2
F1_LP_35	F	L	P	35	1	1	1	F1
F3_LP_36	F	L	P	36	1	1	1	F3
F2_LP_37	F	L	P	37	1	4	1	F2
F1_LP_38	F	L	P	38	1	1	1	F1
N2_LC_39	N	L	C	39	1	2	1	N2
F1_LP_40	F	L	P	40	1	1	1	F1
F2_LP_41	F	L	P	41	1	1	1	F2
F1_IP_42	F	I	P	42	1	5	1	F1
F1_IP_43	F	I	P	43	1	5	1	F1
F3_LP_44	F	L	P	44	1	4	1	F3
F1_IP_45	F	I	P	45	1	5	1	F1
F2_LP_46	F	L	P	46	1	1	1	F2
F2_LP_47	F	L	P	47	1	1	1	F2
F1_IP_48	F	I	P	48	1	4	1	F1
F1_IP_49	F	I	P	49	1	4	1	F1
F2_IP_50	F	I	P	50	1	5	1	F2
F3_LP_51	F	L	P	51	1	1	1	F3
N1_IC_52	N	I	C	52	1	5	1	N1
N1_IC_53	N	I	C	53	1	4	1	N1
F2_IP_54	F	I	P	54	1	4	1	F2
F2_IP_55	F	I	P	55	1	4	1	F2
F3_LC_56	F	L	C	56	1	1	1	F3
N1_IC_57	N	I	C	57	1	5	1	N1
F3_IP_58	F	I	P	58	1	5	1	F3
N1_IC_59	N	I	C	59	1	5	1	N1
N1_IC_60	N	I	C	60	1	5	1	N1
N1_LC_61	N	L	C	61	1	1	1	N1
F2_IP_62	F	I	P	62	1	4	1	F2
F3_LC_63	F	L	C	63	1	1	1	F3
F2_IP_64	F	I	P	64	1	5	1	F2
N3_LP_65	N	L	P	65	1	1	1	N3
F3_IP_66	F	I	P	66	1	5	1	F3
N3_IC_67	N	I	C	67	1	5	1	N3
F2_IC_68	F	I	C	68	1	5	1	F2
N2_IC_69	N	I	C	69	1	5	1	N2
F2_LC_70	F	L	C	70	1	1	1	F2
F1_LC_71	F	L	C	71	1	1	1	F1
N1_LC_72	N	L	C	72	1	1	1	N1
N3_IC_73	N	I	C	73	1	5	1	N3
F2_LC_74	F	L	C	74	1	1	1	F2
N3_IC_75	N	I	C	75	1	5	1	N3
N1_LC_76	N	L	C	76	1	2	1	N1
N3_IC_77	N	I	C	77	1	5	1	N3
N1_LC_78	N	L	C	78	1	1	1	N1
N2_IC_79	N	I	C	79	1	5	1	N2
N3_IC_80	N	I	C	80	1	5	1	N3
N2_LC_81	N	L	C	81	1	2	1	N2
N3_LC_82	N	L	C	82	1	4	1	N3
F1_IC_83	F	I	C	83	1	5	1	F1
F1_IC_84	F	I	C	84	1	5	1	F1
F1_IC_85	F	I	C	85	1	5	1	F1
F1_IC_86	F	I	C	86	1	5	1	F1
F1_IC_87	F	I	C	87	1	4	1	F1
F1_LC_88	F	L	C	88	1	1	1	F1
N3_LC_89	N	L	C	89	1	1	1	N3
N2_LC_90	N	L	C	90	1	2	1	N2
F2_LP_91	F	L	P	91	1	1	1	F2
F3_LC_92	F	L	C	92	1	1	1	F3
F1_LC_93	F	L	C	93	1	1	1	F1
F3_IC_94	F	I	C	94	1	5	1	F3
F2_LC_95	F	L	C	95	1	1	1	F2
F1_LC_96	F	L	C	96	1	4	1	F1
N2_LC_97	N	L	C	97	1	1	1	N2
F1_LC_98	F	L	C	98	1	1	1	F1
N2_IC_99	N	I	C	99	1	5	1	N2
N3_LC_100	N	L	C	100	1	1	1	N3
F3_IC_101	F	I	C	101	1	5	1	F3
N1_LC_102	N	L	C	102	1	1	1	N1
F2_IC_103	F	I	C	103	1	5	1	F2
F3_IC_104	F	I	C	104	1	4	1	F3
F3_IC_105	F	I	C	105	1	5	1	F3
F2_IC_106	F	I	C	106	1	5	1	F2
F2_IC_107	F	I	C	107	1	5	1	F2
N3_LC_108	N	L	C	108	1	1	1	N3
N3_LC_109	N	L	C	109	1	2	1	N3
N2_IP_110	N	I	P	110	1	5	1	N2
N2_IC_111	N	I	C	111	1	3	1	N2
F2_LC_112	F	L	C	112	1	1	1	F2
F3_IP_113	F	I	P	113	1	5	1	F3
N2_LC_114	N	L	C	114	1	1	1	N2
F3_LC_115	F	L	C	115	1	2	1	F3
F3_LC_116	F	L	C	116	1	1	1	F3
F2_LC_117	F	L	C	117	1	1	1	F2
N3_IP_118	N	I	P	118	1	5	1	N3
N2_IC_119	N	I	C	119	1	5	1	N2
F3_IP_120	F	I	P	120	1	5	1	F3
N1_LP_1	N	L	P	1	2	2	1	N1
N2_LP_2	N	L	P	2	2	1	1	N2
F3_IP_3	F	I	P	3	2	4	1	F3
N3_LP_4	N	L	P	4	2	1	1	N3
N1_LP_5	N	L	P	5	2	3	1	N1
N1_LP_6	N	L	P	6	2	1	1	N1
N1_LP_7	N	L	P	7	2	1	1	N1
N1_LP_8	N	L	P	8	2	2	1	N1
N3_LP_9	N	L	P	9	2	4	1	N3
N2_LP_10	N	L	P	10	2	2	1	N2
N2_LP_11	N	L	P	11	2	1	1	N2
N1_IP_12	N	I	P	12	2	5	1	N1
N1_IP_13	N	I	P	13	2	5	1	N1
N3_LP_14	N	L	P	14	2	1	1	N3
N3_LP_15	N	L	P	15	2	2	1	N3
N3_IP_16	N	I	P	16	2	4	1	N3
F3_IC_17	F	I	C	17	2	5	1	F3
N1_IP_18	N	I	P	18	2	5	1	N1
N3_IP_19	N	I	P	19	2	5	1	N3
N2_LP_20	N	L	P	20	2	1	1	N2
N3_IP_21	N	I	P	21	2	4	1	N3
N3_IP_22	N	I	P	22	2	4	1	N3
N2_LP_23	N	L	P	23	2	1	1	N2
N1_IP_24	N	I	P	24	2	4	1	N1
N1_IP_25	N	I	P	25	2	5	1	N1
F2_IC_26	F	I	C	26	2	4	1	F2
N2_IP_27	N	I	P	27	2	2	1	N2
F3_LP_28	F	L	P	28	2	2	1	F3
N2_IP_29	N	I	P	29	2	4	1	N2
F1_LP_30	F	L	P	30	2	3	1	F1
N2_IP_31	N	I	P	31	2	3	1	N2
F1_LP_32	F	L	P	32	2	3	1	F1
F3_LP_33	F	L	P	33	2	2	1	F3
N2_IP_34	N	I	P	34	2	4	1	N2
F1_LP_35	F	L	P	35	2	2	1	F1
F3_LP_36	F	L	P	36	2	1	1	F3
F2_LP_37	F	L	P	37	2	1	1	F2
F1_LP_38	F	L	P	38	2	1	1	F1
N2_LC_39	N	L	C	39	2	3	1	N2
F1_LP_40	F	L	P	40	2	1	1	F1
F2_LP_41	F	L	P	41	2	1	1	F2
F1_IP_42	F	I	P	42	2	4	1	F1
F1_IP_43	F	I	P	43	2	4	1	F1
F3_LP_44	F	L	P	44	2	1	1	F3
F1_IP_45	F	I	P	45	2	4	1	F1
F2_LP_46	F	L	P	46	2	2	1	F2
F2_LP_47	F	L	P	47	2	4	1	F2
F1_IP_48	F	I	P	48	2	3	1	F1
F1_IP_49	F	I	P	49	2	3	1	F1
F2_IP_50	F	I	P	50	2	5	1	F2
F3_LP_51	F	L	P	51	2	2	1	F3
N1_IC_52	N	I	C	52	2	5	1	N1
N1_IC_53	N	I	C	53	2	5	1	N1
F2_IP_54	F	I	P	54	2	4	1	F2
F2_IP_55	F	I	P	55	2	3	1	F2
F3_LC_56	F	L	C	56	2	1	1	F3
N1_IC_57	N	I	C	57	2	4	1	N1
F3_IP_58	F	I	P	58	2	5	1	F3
N1_IC_59	N	I	C	59	2	5	1	N1
N1_IC_60	N	I	C	60	2	5	1	N1
N1_LC_61	N	L	C	61	2	1	1	N1
F2_IP_62	F	I	P	62	2	3	1	F2
F3_LC_63	F	L	C	63	2	2	1	F3
F2_IP_64	F	I	P	64	2	5	1	F2
N3_LP_65	N	L	P	65	2	1	1	N3
F3_IP_66	F	I	P	66	2	2	1	F3
N3_IC_67	N	I	C	67	2	3	1	N3
F2_IC_68	F	I	C	68	2	5	1	F2
N2_IC_69	N	I	C	69	2	4	1	N2
F2_LC_70	F	L	C	70	2	1	1	F2
F1_LC_71	F	L	C	71	2	2	1	F1
N1_LC_72	N	L	C	72	2	5	1	N1
N3_IC_73	N	I	C	73	2	5	1	N3
F2_LC_74	F	L	C	74	2	1	1	F2
N3_IC_75	N	I	C	75	2	5	1	N3
N1_LC_76	N	L	C	76	2	1	1	N1
N3_IC_77	N	I	C	77	2	5	1	N3
N1_LC_78	N	L	C	78	2	1	1	N1
N2_IC_79	N	I	C	79	2	4	1	N2
N3_IC_80	N	I	C	80	2	5	1	N3
N2_LC_81	N	L	C	81	2	2	1	N2
N3_LC_82	N	L	C	82	2	3	1	N3
F1_IC_83	F	I	C	83	2	5	1	F1
F1_IC_84	F	I	C	84	2	2	1	F1
F1_IC_85	F	I	C	85	2	5	1	F1
F1_IC_86	F	I	C	86	2	2	1	F1
F1_IC_87	F	I	C	87	2	5	1	F1
F1_LC_88	F	L	C	88	2	2	1	F1
N3_LC_89	N	L	C	89	2	1	1	N3
N2_LC_90	N	L	C	90	2	1	1	N2
F2_LP_91	F	L	P	91	2	2	1	F2
F3_LC_92	F	L	C	92	2	4	1	F3
F1_LC_93	F	L	C	93	2	2	1	F1
F3_IC_94	F	I	C	94	2	5	1	F3
F2_LC_95	F	L	C	95	2	1	1	F2
F1_LC_96	F	L	C	96	2	4	1	F1
N2_LC_97	N	L	C	97	2	1	1	N2
F1_LC_98	F	L	C	98	2	1	1	F1
N2_IC_99	N	I	C	99	2	4	1	N2
N3_LC_100	N	L	C	100	2	1	1	N3
F3_IC_101	F	I	C	101	2	5	1	F3
N1_LC_102	N	L	C	102	2	1	1	N1
F2_IC_103	F	I	C	103	2	4	1	F2
F3_IC_104	F	I	C	104	2	4	1	F3
F3_IC_105	F	I	C	105	2	5	1	F3
F2_IC_106	F	I	C	106	2	5	1	F2
F2_IC_107	F	I	C	107	2	3	1	F2
N3_LC_108	N	L	C	108	2	1	1	N3
N3_LC_109	N	L	C	109	2	1	1	N3
N2_IP_110	N	I	P	110	2	4	1	N2
N2_IC_111	N	I	C	111	2	4	1	N2
F2_LC_112	F	L	C	112	2	1	1	F2
F3_IP_113	F	I	P	113	2	5	1	F3
N2_LC_114	N	L	C	114	2	2	1	N2
F3_LC_115	F	L	C	115	2	2	1	F3
F3_LC_116	F	L	C	116	2	1	1	F3
F2_LC_117	F	L	C	117	2	1	1	F2
N3_IP_118	N	I	P	118	2	5	1	N3
N2_IC_119	N	I	C	119	2	3	1	N2
F3_IP_120	F	I	P	120	2	5	1	F3
N1_LP_1	N	L	P	1	3	1	1	N1
N2_LP_2	N	L	P	2	3	1	1	N2
F3_IP_3	F	I	P	3	3	5	1	F3
N3_LP_4	N	L	P	4	3	1	1	N3
N1_LP_5	N	L	P	5	3	3	1	N1
N1_LP_6	N	L	P	6	3	1	1	N1
N1_LP_7	N	L	P	7	3	2	1	N1
N1_LP_8	N	L	P	8	3	2	1	N1
N3_LP_9	N	L	P	9	3	2	1	N3
N2_LP_10	N	L	P	10	3	1	1	N2
N2_LP_11	N	L	P	11	3	1	1	N2
N1_IP_12	N	I	P	12	3	5	1	N1
N1_IP_13	N	I	P	13	3	4	1	N1
N3_LP_14	N	L	P	14	3	1	1	N3
N3_LP_15	N	L	P	15	3	2	1	N3
N3_IP_16	N	I	P	16	3	4	1	N3
F3_IC_17	F	I	C	17	3	5	1	F3
N1_IP_18	N	I	P	18	3	5	1	N1
N3_IP_19	N	I	P	19	3	5	1	N3
N2_LP_20	N	L	P	20	3	1	1	N2
N3_IP_21	N	I	P	21	3	4	1	N3
N3_IP_22	N	I	P	22	3	4	1	N3
N2_LP_23	N	L	P	23	3	2	1	N2
N1_IP_24	N	I	P	24	3	5	1	N1
N1_IP_25	N	I	P	25	3	4	1	N1
F2_IC_26	F	I	C	26	3	5	1	F2
N2_IP_27	N	I	P	27	3	5	1	N2
F3_LP_28	F	L	P	28	3	2	1	F3
N2_IP_29	N	I	P	29	3	4	1	N2
F1_LP_30	F	L	P	30	3	1	1	F1
N2_IP_31	N	I	P	31	3	4	1	N2
F1_LP_32	F	L	P	32	3	1	1	F1
F3_LP_33	F	L	P	33	3	1	1	F3
N2_IP_34	N	I	P	34	3	4	1	N2
F1_LP_35	F	L	P	35	3	2	1	F1
F3_LP_36	F	L	P	36	3	1	1	F3
F2_LP_37	F	L	P	37	3	1	1	F2
F1_LP_38	F	L	P	38	3	2	1	F1
N2_LC_39	N	L	C	39	3	2	1	N2
F1_LP_40	F	L	P	40	3	2	1	F1
F2_LP_41	F	L	P	41	3	1	1	F2
F1_IP_42	F	I	P	42	3	5	1	F1
F1_IP_43	F	I	P	43	3	5	1	F1
F3_LP_44	F	L	P	44	3	2	1	F3
F1_IP_45	F	I	P	45	3	5	1	F1
F2_LP_46	F	L	P	46	3	2	1	F2
F2_LP_47	F	L	P	47	3	2	1	F2
F1_IP_48	F	I	P	48	3	4	1	F1
F1_IP_49	F	I	P	49	3	4	1	F1
F2_IP_50	F	I	P	50	3	5	1	F2
F3_LP_51	F	L	P	51	3	2	1	F3
N1_IC_52	N	I	C	52	3	4	1	N1
N1_IC_53	N	I	C	53	3	5	1	N1
F2_IP_54	F	I	P	54	3	4	1	F2
F2_IP_55	F	I	P	55	3	4	1	F2
F3_LC_56	F	L	C	56	3	1	1	F3
N1_IC_57	N	I	C	57	3	5	1	N1
F3_IP_58	F	I	P	58	3	5	1	F3
N1_IC_59	N	I	C	59	3	5	1	N1
N1_IC_60	N	I	C	60	3	5	1	N1
N1_LC_61	N	L	C	61	3	1	1	N1
F2_IP_62	F	I	P	62	3	5	1	F2
F3_LC_63	F	L	C	63	3	1	1	F3
F2_IP_64	F	I	P	64	3	5	1	F2
N3_LP_65	N	L	P	65	3	2	1	N3
F3_IP_66	F	I	P	66	3	5	1	F3
N3_IC_67	N	I	C	67	3	4	1	N3
F2_IC_68	F	I	C	68	3	5	1	F2
N2_IC_69	N	I	C	69	3	4	1	N2
F2_LC_70	F	L	C	70	3	1	1	F2
F1_LC_71	F	L	C	71	3	1	1	F1
N1_LC_72	N	L	C	72	3	1	1	N1
N3_IC_73	N	I	C	73	3	5	1	N3
F2_LC_74	F	L	C	74	3	1	1	F2
N3_IC_75	N	I	C	75	3	4	1	N3
N1_LC_76	N	L	C	76	3	1	1	N1
N3_IC_77	N	I	C	77	3	4	1	N3
N1_LC_78	N	L	C	78	3	1	1	N1
N2_IC_79	N	I	C	79	3	5	1	N2
N3_IC_80	N	I	C	80	3	4	1	N3
N2_LC_81	N	L	C	81	3	2	1	N2
N3_LC_82	N	L	C	82	3	1	1	N3
F1_IC_83	F	I	C	83	3	5	1	F1
F1_IC_84	F	I	C	84	3	5	1	F1
F1_IC_85	F	I	C	85	3	5	1	F1
F1_IC_86	F	I	C	86	3	4	1	F1
F1_IC_87	F	I	C	87	3	4	1	F1
F1_LC_88	F	L	C	88	3	2	1	F1
N3_LC_89	N	L	C	89	3	1	1	N3
N2_LC_90	N	L	C	90	3	3	1	N2
F2_LP_91	F	L	P	91	3	1	1	F2
F3_LC_92	F	L	C	92	3	2	1	F3
F1_LC_93	F	L	C	93	3	2	1	F1
F3_IC_94	F	I	C	94	3	5	1	F3
F2_LC_95	F	L	C	95	3	2	1	F2
F1_LC_96	F	L	C	96	3	2	1	F1
N2_LC_97	N	L	C	97	3	2	1	N2
F1_LC_98	F	L	C	98	3	2	1	F1
N2_IC_99	N	I	C	99	3	4	1	N2
N3_LC_100	N	L	C	100	3	1	1	N3
F3_IC_101	F	I	C	101	3	4	1	F3
N1_LC_102	N	L	C	102	3	1	1	N1
F2_IC_103	F	I	C	103	3	5	1	F2
F3_IC_104	F	I	C	104	3	5	1	F3
F3_IC_105	F	I	C	105	3	5	1	F3
F2_IC_106	F	I	C	106	3	4	1	F2
F2_IC_107	F	I	C	107	3	4	1	F2
N3_LC_108	N	L	C	108	3	2	1	N3
N3_LC_109	N	L	C	109	3	3	1	N3
N2_IP_110	N	I	P	110	3	5	1	N2
N2_IC_111	N	I	C	111	3	5	1	N2
F2_LC_112	F	L	C	112	3	2	1	F2
F3_IP_113	F	I	P	113	3	5	1	F3
N2_LC_114	N	L	C	114	3	1	1	N2
F3_LC_115	F	L	C	115	3	1	1	F3
F3_LC_116	F	L	C	116	3	1	1	F3
F2_LC_117	F	L	C	117	3	1	1	F2
N3_IP_118	N	I	P	118	3	5	1	N3
N2_IC_119	N	I	C	119	3	4	1	N2
F3_IP_120	F	I	P	120	3	5	1	F3
N1_LP_1	N	L	P	1	4	1	1	N1
N2_LP_2	N	L	P	2	4	1	1	N2
F3_IP_3	F	I	P	3	4	5	1	F3
N3_LP_4	N	L	P	4	4	1	1	N3
N1_LP_5	N	L	P	5	4	2	1	N1
N1_LP_6	N	L	P	6	4	1	1	N1
N1_LP_7	N	L	P	7	4	1	1	N1
N1_LP_8	N	L	P	8	4	1	1	N1
N3_LP_9	N	L	P	9	4	1	1	N3
N2_LP_10	N	L	P	10	4	1	1	N2
N2_LP_11	N	L	P	11	4	1	1	N2
N1_IP_12	N	I	P	12	4	5	1	N1
N1_IP_13	N	I	P	13	4	4	1	N1
N3_LP_14	N	L	P	14	4	5	1	N3
N3_LP_15	N	L	P	15	4	1	1	N3
N3_IP_16	N	I	P	16	4	1	1	N3
F3_IC_17	F	I	C	17	4	5	1	F3
N1_IP_18	N	I	P	18	4	4	1	N1
N3_IP_19	N	I	P	19	4	5	1	N3
N2_LP_20	N	L	P	20	4	1	1	N2
N3_IP_21	N	I	P	21	4	5	1	N3
N3_IP_22	N	I	P	22	4	5	1	N3
N2_LP_23	N	L	P	23	4	1	1	N2
N1_IP_24	N	I	P	24	4	5	1	N1
N1_IP_25	N	I	P	25	4	5	1	N1
F2_IC_26	F	I	C	26	4	5	1	F2
N2_IP_27	N	I	P	27	4	5	1	N2
F3_LP_28	F	L	P	28	4	1	1	F3
N2_IP_29	N	I	P	29	4	4	1	N2
F1_LP_30	F	L	P	30	4	1	1	F1
N2_IP_31	N	I	P	31	4	5	1	N2
F1_LP_32	F	L	P	32	4	5	1	F1
F3_LP_33	F	L	P	33	4	1	1	F3
N2_IP_34	N	I	P	34	4	1	1	N2
F1_LP_35	F	L	P	35	4	1	1	F1
F3_LP_36	F	L	P	36	4	1	1	F3
F2_LP_37	F	L	P	37	4	5	1	F2
F1_LP_38	F	L	P	38	4	1	1	F1
N2_LC_39	N	L	C	39	4	1	1	N2
F1_LP_40	F	L	P	40	4	1	1	F1
F2_LP_41	F	L	P	41	4	1	1	F2
F1_IP_42	F	I	P	42	4	5	1	F1
F1_IP_43	F	I	P	43	4	1	1	F1
F3_LP_44	F	L	P	44	4	4	1	F3
F1_IP_45	F	I	P	45	4	5	1	F1
F2_LP_46	F	L	P	46	4	4	1	F2
F2_LP_47	F	L	P	47	4	1	1	F2
F1_IP_48	F	I	P	48	4	5	1	F1
F1_IP_49	F	I	P	49	4	1	1	F1
F2_IP_50	F	I	P	50	4	5	1	F2
F3_LP_51	F	L	P	51	4	1	1	F3
N1_IC_52	N	I	C	52	4	5	1	N1
N1_IC_53	N	I	C	53	4	5	1	N1
F2_IP_54	F	I	P	54	4	5	1	F2
F2_IP_55	F	I	P	55	4	5	1	F2
F3_LC_56	F	L	C	56	4	1	1	F3
N1_IC_57	N	I	C	57	4	5	1	N1
F3_IP_58	F	I	P	58	4	5	1	F3
N1_IC_59	N	I	C	59	4	5	1	N1
N1_IC_60	N	I	C	60	4	5	1	N1
N1_LC_61	N	L	C	61	4	1	1	N1
F2_IP_62	F	I	P	62	4	5	1	F2
F3_LC_63	F	L	C	63	4	1	1	F3
F2_IP_64	F	I	P	64	4	5	1	F2
N3_LP_65	N	L	P	65	4	1	1	N3
F3_IP_66	F	I	P	66	4	1	1	F3
N3_IC_67	N	I	C	67	4	5	1	N3
F2_IC_68	F	I	C	68	4	5	1	F2
N2_IC_69	N	I	C	69	4	5	1	N2
F2_LC_70	F	L	C	70	4	1	1	F2
F1_LC_71	F	L	C	71	4	1	1	F1
N1_LC_72	N	L	C	72	4	1	1	N1
N3_IC_73	N	I	C	73	4	5	1	N3
F2_LC_74	F	L	C	74	4	1	1	F2
N3_IC_75	N	I	C	75	4	5	1	N3
N1_LC_76	N	L	C	76	4	1	1	N1
N3_IC_77	N	I	C	77	4	5	1	N3
N1_LC_78	N	L	C	78	4	1	1	N1
N2_IC_79	N	I	C	79	4	4	1	N2
N3_IC_80	N	I	C	80	4	4	1	N3
N2_LC_81	N	L	C	81	4	1	1	N2
N3_LC_82	N	L	C	82	4	1	1	N3
F1_IC_83	F	I	C	83	4	4	1	F1
F1_IC_84	F	I	C	84	4	4	1	F1
F1_IC_85	F	I	C	85	4	4	1	F1
F1_IC_86	F	I	C	86	4	5	1	F1
F1_IC_87	F	I	C	87	4	5	1	F1
F1_LC_88	F	L	C	88	4	2	1	F1
N3_LC_89	N	L	C	89	4	2	1	N3
N2_LC_90	N	L	C	90	4	1	1	N2
F2_LP_91	F	L	P	91	4	1	1	F2
F3_LC_92	F	L	C	92	4	2	1	F3
F1_LC_93	F	L	C	93	4	1	1	F1
F3_IC_94	F	I	C	94	4	5	1	F3
F2_LC_95	F	L	C	95	4	1	1	F2
F1_LC_96	F	L	C	96	4	1	1	F1
N2_LC_97	N	L	C	97	4	1	1	N2
F1_LC_98	F	L	C	98	4	1	1	F1
N2_IC_99	N	I	C	99	4	5	1	N2
N3_LC_100	N	L	C	100	4	1	1	N3
F3_IC_101	F	I	C	101	4	5	1	F3
N1_LC_102	N	L	C	102	4	1	1	N1
F2_IC_103	F	I	C	103	4	5	1	F2
F3_IC_104	F	I	C	104	4	5	1	F3
F3_IC_105	F	I	C	105	4	4	1	F3
F2_IC_106	F	I	C	106	4	3	1	F2
F2_IC_107	F	I	C	107	4	5	1	F2
N3_LC_108	N	L	C	108	4	1	1	N3
N3_LC_109	N	L	C	109	4	1	1	N3
N2_IP_110	N	I	P	110	4	3	1	N2
N2_IC_111	N	I	C	111	4	4	1	N2
F2_LC_112	F	L	C	112	4	1	1	F2
F3_IP_113	F	I	P	113	4	1	1	F3
N2_LC_114	N	L	C	114	4	2	1	N2
F3_LC_115	F	L	C	115	4	4	1	F3
F3_LC_116	F	L	C	116	4	1	1	F3
F2_LC_117	F	L	C	117	4	1	1	F2
N3_IP_118	N	I	P	118	4	5	1	N3
N2_IC_119	N	I	C	119	4	3	1	N2
F3_IP_120	F	I	P	120	4	5	1	F3
N1_LP_1	N	L	P	1	5	1	1	N1
N2_LP_2	N	L	P	2	5	1	1	N2
F3_IP_3	F	I	P	3	5	2	1	F3
N3_LP_4	N	L	P	4	5	2	1	N3
N1_LP_5	N	L	P	5	5	5	1	N1
N1_LP_6	N	L	P	6	5	1	1	N1
N1_LP_7	N	L	P	7	5	1	1	N1
N1_LP_8	N	L	P	8	5	1	1	N1
N3_LP_9	N	L	P	9	5	5	1	N3
N2_LP_10	N	L	P	10	5	1	1	N2
N2_LP_11	N	L	P	11	5	1	1	N2
N1_IP_12	N	I	P	12	5	5	1	N1
N1_IP_13	N	I	P	13	5	5	1	N1
N3_LP_14	N	L	P	14	5	1	1	N3
N3_LP_15	N	L	P	15	5	1	1	N3
N3_IP_16	N	I	P	16	5	5	1	N3
F3_IC_17	F	I	C	17	5	5	1	F3
N1_IP_18	N	I	P	18	5	5	1	N1
N3_IP_19	N	I	P	19	5	5	1	N3
N2_LP_20	N	L	P	20	5	1	1	N2
N3_IP_21	N	I	P	21	5	5	1	N3
N3_IP_22	N	I	P	22	5	5	1	N3
N2_LP_23	N	L	P	23	5	1	1	N2
N1_IP_24	N	I	P	24	5	4	1	N1
N1_IP_25	N	I	P	25	5	5	1	N1
F2_IC_26	F	I	C	26	5	5	1	F2
N2_IP_27	N	I	P	27	5	5	1	N2
F3_LP_28	F	L	P	28	5	1	1	F3
N2_IP_29	N	I	P	29	5	5	1	N2
F1_LP_30	F	L	P	30	5	1	1	F1
N2_IP_31	N	I	P	31	5	4	1	N2
F1_LP_32	F	L	P	32	5	1	1	F1
F3_LP_33	F	L	P	33	5	1	1	F3
N2_IP_34	N	I	P	34	5	3	1	N2
F1_LP_35	F	L	P	35	5	1	1	F1
F3_LP_36	F	L	P	36	5	1	1	F3
F2_LP_37	F	L	P	37	5	1	1	F2
F1_LP_38	F	L	P	38	5	1	1	F1
N2_LC_39	N	L	C	39	5	1	1	N2
F1_LP_40	F	L	P	40	5	1	1	F1
F2_LP_41	F	L	P	41	5	1	1	F2
F1_IP_42	F	I	P	42	5	5	1	F1
F1_IP_43	F	I	P	43	5	1	1	F1
F3_LP_44	F	L	P	44	5	1	1	F3
F1_IP_45	F	I	P	45	5	5	1	F1
F2_LP_46	F	L	P	46	5	1	1	F2
F2_LP_47	F	L	P	47	5	2	1	F2
F1_IP_48	F	I	P	48	5	5	1	F1
F1_IP_49	F	I	P	49	5	3	1	F1
F2_IP_50	F	I	P	50	5	5	1	F2
F3_LP_51	F	L	P	51	5	1	1	F3
N1_IC_52	N	I	C	52	5	5	1	N1
N1_IC_53	N	I	C	53	5	5	1	N1
F2_IP_54	F	I	P	54	5	5	1	F2
F2_IP_55	F	I	P	55	5	5	1	F2
F3_LC_56	F	L	C	56	5	1	1	F3
N1_IC_57	N	I	C	57	5	5	1	N1
F3_IP_58	F	I	P	58	5	5	1	F3
N1_IC_59	N	I	C	59	5	5	1	N1
N1_IC_60	N	I	C	60	5	5	1	N1
N1_LC_61	N	L	C	61	5	1	1	N1
F2_IP_62	F	I	P	62	5	5	1	F2
F3_LC_63	F	L	C	63	5	1	1	F3
F2_IP_64	F	I	P	64	5	5	1	F2
N3_LP_65	N	L	P	65	5	1	1	N3
F3_IP_66	F	I	P	66	5	5	1	F3
N3_IC_67	N	I	C	67	5	5	1	N3
F2_IC_68	F	I	C	68	5	5	1	F2
N2_IC_69	N	I	C	69	5	5	1	N2
F2_LC_70	F	L	C	70	5	1	1	F2
F1_LC_71	F	L	C	71	5	1	1	F1
N1_LC_72	N	L	C	72	5	3	1	N1
N3_IC_73	N	I	C	73	5	5	1	N3
F2_LC_74	F	L	C	74	5	1	1	F2
N3_IC_75	N	I	C	75	5	5	1	N3
N1_LC_76	N	L	C	76	5	1	1	N1
N3_IC_77	N	I	C	77	5	5	1	N3
N1_LC_78	N	L	C	78	5	1	1	N1
N2_IC_79	N	I	C	79	5	4	1	N2
N3_IC_80	N	I	C	80	5	5	1	N3
N2_LC_81	N	L	C	81	5	1	1	N2
N3_LC_82	N	L	C	82	5	2	1	N3
F1_IC_83	F	I	C	83	5	5	1	F1
F1_IC_84	F	I	C	84	5	5	1	F1
F1_IC_85	F	I	C	85	5	1	1	F1
F1_IC_86	F	I	C	86	5	4	1	F1
F1_IC_87	F	I	C	87	5	5	1	F1
F1_LC_88	F	L	C	88	5	1	1	F1
N3_LC_89	N	L	C	89	5	1	1	N3
N2_LC_90	N	L	C	90	5	1	1	N2
F2_LP_91	F	L	P	91	5	1	1	F2
F3_LC_92	F	L	C	92	5	1	1	F3
F1_LC_93	F	L	C	93	5	1	1	F1
F3_IC_94	F	I	C	94	5	5	1	F3
F2_LC_95	F	L	C	95	5	2	1	F2
F1_LC_96	F	L	C	96	5	2	1	F1
N2_LC_97	N	L	C	97	5	1	1	N2
F1_LC_98	F	L	C	98	5	1	1	F1
N2_IC_99	N	I	C	99	5	5	1	N2
N3_LC_100	N	L	C	100	5	1	1	N3
F3_IC_101	F	I	C	101	5	5	1	F3
N1_LC_102	N	L	C	102	5	1	1	N1
F2_IC_103	F	I	C	103	5	5	1	F2
F3_IC_104	F	I	C	104	5	5	1	F3
F3_IC_105	F	I	C	105	5	4	1	F3
F2_IC_106	F	I	C	106	5	5	1	F2
F2_IC_107	F	I	C	107	5	1	1	F2
N3_LC_108	N	L	C	108	5	3	1	N3
N3_LC_109	N	L	C	109	5	2	1	N3
N2_IP_110	N	I	P	110	5	5	1	N2
N2_IC_111	N	I	C	111	5	3	1	N2
F2_LC_112	F	L	C	112	5	1	1	F2
F3_IP_113	F	I	P	113	5	5	1	F3
N2_LC_114	N	L	C	114	5	1	1	N2
F3_LC_115	F	L	C	115	5	4	1	F3
F3_LC_116	F	L	C	116	5	1	1	F3
F2_LC_117	F	L	C	117	5	1	1	F2
N3_IP_118	N	I	P	118	5	5	1	N3
N2_IC_119	N	I	C	119	5	5	1	N2
F3_IP_120	F	I	P	120	5	5	1	F3
N1_IP_1	N	I	P	1	6	5	2	N1
N2_IP_2	N	I	P	2	6	4	2	N2
F3_LP_3	F	L	P	3	6	1	2	F3
N3_IP_4	N	I	P	4	6	5	2	N3
N1_IP_5	N	I	P	5	6	5	2	N1
N1_IP_6	N	I	P	6	6	5	2	N1
N1_IP_7	N	I	P	7	6	5	2	N1
N1_IP_8	N	I	P	8	6	5	2	N1
N3_IP_9	N	I	P	9	6	4	2	N3
N2_IP_10	N	I	P	10	6	5	2	N2
N2_IP_11	N	I	P	11	6	5	2	N2
N1_LP_12	N	L	P	12	6	1	2	N1
N1_LP_13	N	L	P	13	6	1	2	N1
N3_IP_14	N	I	P	14	6	4	2	N3
N3_IP_15	N	I	P	15	6	5	2	N3
N3_LP_16	N	L	P	16	6	5	2	N3
F3_LC_17	F	L	C	17	6	1	2	F3
N1_LP_18	N	L	P	18	6	1	2	N1
N3_LP_19	N	L	P	19	6	1	2	N3
N2_IP_20	N	I	P	20	6	5	2	N2
N3_LP_21	N	L	P	21	6	1	2	N3
N3_LP_22	N	L	P	22	6	1	2	N3
N2_IP_23	N	I	P	23	6	5	2	N2
N1_LP_24	N	L	P	24	6	1	2	N1
N1_LP_25	N	L	P	25	6	1	2	N1
F2_LC_26	F	L	C	26	6	5	2	F2
N2_LP_27	N	L	P	27	6	5	2	N2
F3_IP_28	F	I	P	28	6	1	2	F3
N2_LP_29	N	L	P	29	6	1	2	N2
F1_IP_30	F	I	P	30	6	5	2	F1
N2_LP_31	N	L	P	31	6	1	2	N2
F1_IP_32	F	I	P	32	6	4	2	F1
F3_IP_33	F	I	P	33	6	5	2	F3
N2_LP_34	N	L	P	34	6	1	2	N2
F1_IP_35	F	I	P	35	6	4	2	F1
F3_IP_36	F	I	P	36	6	5	2	F3
F2_IP_37	F	I	P	37	6	1	2	F2
F1_IP_38	F	I	P	38	6	4	2	F1
N2_IC_39	N	I	C	39	6	5	2	N2
F1_IP_40	F	I	P	40	6	5	2	F1
F2_IP_41	F	I	P	41	6	5	2	F2
F1_LP_42	F	L	P	42	6	1	2	F1
F1_LP_43	F	L	P	43	6	4	2	F1
F3_IP_44	F	I	P	44	6	5	2	F3
F1_LP_45	F	L	P	45	6	1	2	F1
F2_IP_46	F	I	P	46	6	5	2	F2
F2_IP_47	F	I	P	47	6	5	2	F2
F1_LP_48	F	L	P	48	6	1	2	F1
F1_LP_49	F	L	P	49	6	5	2	F1
F2_LP_50	F	L	P	50	6	1	2	F2
F3_IP_51	F	I	P	51	6	3	2	F3
N1_LC_52	N	L	C	52	6	1	2	N1
N1_LC_53	N	L	C	53	6	1	2	N1
F2_LP_54	F	L	P	54	6	1	2	F2
F2_LP_55	F	L	P	55	6	1	2	F2
F3_IC_56	F	I	C	56	6	5	2	F3
N1_LC_57	N	L	C	57	6	5	2	N1
F3_LP_58	F	L	P	58	6	1	2	F3
N1_LC_59	N	L	C	59	6	1	2	N1
N1_LC_60	N	L	C	60	6	1	2	N1
N1_IC_61	N	I	C	61	6	4	2	N1
F2_LP_62	F	L	P	62	6	2	2	F2
F3_IC_63	F	I	C	63	6	5	2	F3
F2_LP_64	F	L	P	64	6	1	2	F2
N3_IP_65	N	I	P	65	6	5	2	N3
F3_LP_66	F	L	P	66	6	1	2	F3
N3_LC_67	N	L	C	67	6	1	2	N3
F2_LC_68	F	L	C	68	6	1	2	F2
N2_LC_69	N	L	C	69	6	3	2	N2
F2_IC_70	F	I	C	70	6	5	2	F2
F1_IC_71	F	I	C	71	6	5	2	F1
N1_IC_72	N	I	C	72	6	5	2	N1
N3_LC_73	N	L	C	73	6	1	2	N3
F2_IC_74	F	I	C	74	6	5	2	F2
N3_LC_75	N	L	C	75	6	1	2	N3
N1_IC_76	N	I	C	76	6	5	2	N1
N3_LC_77	N	L	C	77	6	1	2	N3
N1_IC_78	N	I	C	78	6	1	2	N1
N2_LC_79	N	L	C	79	6	1	2	N2
N3_LC_80	N	L	C	80	6	1	2	N3
N2_IC_81	N	I	C	81	6	5	2	N2
N3_IC_82	N	I	C	82	6	4	2	N3
F1_LC_83	F	L	C	83	6	1	2	F1
F1_LC_84	F	L	C	84	6	1	2	F1
F1_LC_85	F	L	C	85	6	1	2	F1
F1_LC_86	F	L	C	86	6	1	2	F1
F1_LC_87	F	L	C	87	6	1	2	F1
F1_IC_88	F	I	C	88	6	5	2	F1
N3_IC_89	N	I	C	89	6	5	2	N3
N2_IC_90	N	I	C	90	6	4	2	N2
F2_IP_91	F	I	P	91	6	5	2	F2
F3_IC_92	F	I	C	92	6	5	2	F3
F1_IC_93	F	I	C	93	6	5	2	F1
F3_LC_94	F	L	C	94	6	1	2	F3
F2_IC_95	F	I	C	95	6	5	2	F2
F1_IC_96	F	I	C	96	6	1	2	F1
N2_IC_97	N	I	C	97	6	5	2	N2
F1_IC_98	F	I	C	98	6	5	2	F1
N2_LC_99	N	L	C	99	6	1	2	N2
N3_IC_100	N	I	C	100	6	5	2	N3
F3_LC_101	F	L	C	101	6	1	2	F3
N1_IC_102	N	I	C	102	6	5	2	N1
F2_LC_103	F	L	C	103	6	1	2	F2
F3_LC_104	F	L	C	104	6	1	2	F3
F3_LC_105	F	L	C	105	6	1	2	F3
F2_LC_106	F	L	C	106	6	1	2	F2
F2_LC_107	F	L	C	107	6	1	2	F2
N3_IC_108	N	I	C	108	6	4	2	N3
N3_IC_109	N	I	C	109	6	4	2	N3
N2_LP_110	N	L	P	110	6	1	2	N2
N2_LC_111	N	L	C	111	6	1	2	N2
F2_IC_112	F	I	C	112	6	5	2	F2
F3_LP_113	F	L	P	113	6	1	2	F3
N2_IC_114	N	I	C	114	6	4	2	N2
F3_IC_115	F	I	C	115	6	5	2	F3
F3_IC_116	F	I	C	116	6	5	2	F3
F2_IC_117	F	I	C	117	6	5	2	F2
N3_LP_118	N	L	P	118	6	1	2	N3
N2_LC_119	N	L	C	119	6	1	2	N2
F3_LP_120	F	L	P	120	6	1	2	F3
N1_IP_1	N	I	P	1	7	5	2	N1
N2_IP_2	N	I	P	2	7	3	2	N2
F3_LP_3	F	L	P	3	7	1	2	F3
N3_IP_4	N	I	P	4	7	4	2	N3
N1_IP_5	N	I	P	5	7	4	2	N1
N1_IP_6	N	I	P	6	7	4	2	N1
N1_IP_7	N	I	P	7	7	5	2	N1
N1_IP_8	N	I	P	8	7	4	2	N1
N3_IP_9	N	I	P	9	7	4	2	N3
N2_IP_10	N	I	P	10	7	4	2	N2
N2_IP_11	N	I	P	11	7	4	2	N2
N1_LP_12	N	L	P	12	7	1	2	N1
N1_LP_13	N	L	P	13	7	1	2	N1
N3_IP_14	N	I	P	14	7	4	2	N3
N3_IP_15	N	I	P	15	7	4	2	N3
N3_LP_16	N	L	P	16	7	4	2	N3
F3_LC_17	F	L	C	17	7	1	2	F3
N1_LP_18	N	L	P	18	7	1	2	N1
N3_LP_19	N	L	P	19	7	1	2	N3
N2_IP_20	N	I	P	20	7	4	2	N2
N3_LP_21	N	L	P	21	7	1	2	N3
N3_LP_22	N	L	P	22	7	1	2	N3
N2_IP_23	N	I	P	23	7	4	2	N2
N1_LP_24	N	L	P	24	7	1	2	N1
N1_LP_25	N	L	P	25	7	1	2	N1
F2_LC_26	F	L	C	26	7	1	2	F2
N2_LP_27	N	L	P	27	7	4	2	N2
F3_IP_28	F	I	P	28	7	4	2	F3
N2_LP_29	N	L	P	29	7	1	2	N2
F1_IP_30	F	I	P	30	7	4	2	F1
N2_LP_31	N	L	P	31	7	1	2	N2
F1_IP_32	F	I	P	32	7	1	2	F1
F3_IP_33	F	I	P	33	7	5	2	F3
N2_LP_34	N	L	P	34	7	1	2	N2
F1_IP_35	F	I	P	35	7	4	2	F1
F3_IP_36	F	I	P	36	7	4	2	F3
F2_IP_37	F	I	P	37	7	1	2	F2
F1_IP_38	F	I	P	38	7	3	2	F1
N2_IC_39	N	I	C	39	7	4	2	N2
F1_IP_40	F	I	P	40	7	5	2	F1
F2_IP_41	F	I	P	41	7	4	2	F2
F1_LP_42	F	L	P	42	7	1	2	F1
F1_LP_43	F	L	P	43	7	4	2	F1
F3_IP_44	F	I	P	44	7	4	2	F3
F1_LP_45	F	L	P	45	7	2	2	F1
F2_IP_46	F	I	P	46	7	4	2	F2
F2_IP_47	F	I	P	47	7	3	2	F2
F1_LP_48	F	L	P	48	7	3	2	F1
F1_LP_49	F	L	P	49	7	5	2	F1
F2_LP_50	F	L	P	50	7	1	2	F2
F3_IP_51	F	I	P	51	7	4	2	F3
N1_LC_52	N	L	C	52	7	1	2	N1
N1_LC_53	N	L	C	53	7	1	2	N1
F2_LP_54	F	L	P	54	7	1	2	F2
F2_LP_55	F	L	P	55	7	1	2	F2
F3_IC_56	F	I	C	56	7	5	2	F3
N1_LC_57	N	L	C	57	7	1	2	N1
F3_LP_58	F	L	P	58	7	1	2	F3
N1_LC_59	N	L	C	59	7	1	2	N1
N1_LC_60	N	L	C	60	7	1	2	N1
N1_IC_61	N	I	C	61	7	4	2	N1
F2_LP_62	F	L	P	62	7	1	2	F2
F3_IC_63	F	I	C	63	7	5	2	F3
F2_LP_64	F	L	P	64	7	1	2	F2
N3_IP_65	N	I	P	65	7	4	2	N3
F3_LP_66	F	L	P	66	7	1	2	F3
N3_LC_67	N	L	C	67	7	1	2	N3
F2_LC_68	F	L	C	68	7	1	2	F2
N2_LC_69	N	L	C	69	7	1	2	N2
F2_IC_70	F	I	C	70	7	4	2	F2
F1_IC_71	F	I	C	71	7	5	2	F1
N1_IC_72	N	I	C	72	7	4	2	N1
N3_LC_73	N	L	C	73	7	1	2	N3
F2_IC_74	F	I	C	74	7	4	2	F2
N3_LC_75	N	L	C	75	7	1	2	N3
N1_IC_76	N	I	C	76	7	5	2	N1
N3_LC_77	N	L	C	77	7	1	2	N3
N1_IC_78	N	I	C	78	7	5	2	N1
N2_LC_79	N	L	C	79	7	1	2	N2
N3_LC_80	N	L	C	80	7	2	2	N3
N2_IC_81	N	I	C	81	7	4	2	N2
N3_IC_82	N	I	C	82	7	4	2	N3
F1_LC_83	F	L	C	83	7	1	2	F1
F1_LC_84	F	L	C	84	7	2	2	F1
F1_LC_85	F	L	C	85	7	4	2	F1
F1_LC_86	F	L	C	86	7	1	2	F1
F1_LC_87	F	L	C	87	7	4	2	F1
F1_IC_88	F	I	C	88	7	3	2	F1
N3_IC_89	N	I	C	89	7	5	2	N3
N2_IC_90	N	I	C	90	7	5	2	N2
F2_IP_91	F	I	P	91	7	4	2	F2
F3_IC_92	F	I	C	92	7	5	2	F3
F1_IC_93	F	I	C	93	7	1	2	F1
F3_LC_94	F	L	C	94	7	1	2	F3
F2_IC_95	F	I	C	95	7	5	2	F2
F1_IC_96	F	I	C	96	7	4	2	F1
N2_IC_97	N	I	C	97	7	4	2	N2
F1_IC_98	F	I	C	98	7	4	2	F1
N2_LC_99	N	L	C	99	7	1	2	N2
N3_IC_100	N	I	C	100	7	4	2	N3
F3_LC_101	F	L	C	101	7	1	2	F3
N1_IC_102	N	I	C	102	7	5	2	N1
F2_LC_103	F	L	C	103	7	1	2	F2
F3_LC_104	F	L	C	104	7	1	2	F3
F3_LC_105	F	L	C	105	7	1	2	F3
F2_LC_106	F	L	C	106	7	1	2	F2
F2_LC_107	F	L	C	107	7	1	2	F2
N3_IC_108	N	I	C	108	7	1	2	N3
N3_IC_109	N	I	C	109	7	3	2	N3
N2_LP_110	N	L	P	110	7	1	2	N2
N2_LC_111	N	L	C	111	7	3	2	N2
F2_IC_112	F	I	C	112	7	4	2	F2
F3_LP_113	F	L	P	113	7	1	2	F3
N2_IC_114	N	I	C	114	7	4	2	N2
F3_IC_115	F	I	C	115	7	4	2	F3
F3_IC_116	F	I	C	116	7	5	2	F3
F2_IC_117	F	I	C	117	7	5	2	F2
N3_LP_118	N	L	P	118	7	1	2	N3
N2_LC_119	N	L	C	119	7	1	2	N2
F3_LP_120	F	L	P	120	7	1	2	F3
N1_IP_1	N	I	P	1	8	4	2	N1
N2_IP_2	N	I	P	2	8	5	2	N2
F3_LP_3	F	L	P	3	8	1	2	F3
N3_IP_4	N	I	P	4	8	4	2	N3
N1_IP_5	N	I	P	5	8	1	2	N1
N1_IP_6	N	I	P	6	8	5	2	N1
N1_IP_7	N	I	P	7	8	4	2	N1
N1_IP_8	N	I	P	8	8	5	2	N1
N3_IP_9	N	I	P	9	8	5	2	N3
N2_IP_10	N	I	P	10	8	2	2	N2
N2_IP_11	N	I	P	11	8	4	2	N2
N1_LP_12	N	L	P	12	8	1	2	N1
N1_LP_13	N	L	P	13	8	1	2	N1
N3_IP_14	N	I	P	14	8	5	2	N3
N3_IP_15	N	I	P	15	8	5	2	N3
N3_LP_16	N	L	P	16	8	1	2	N3
F3_LC_17	F	L	C	17	8	1	2	F3
N1_LP_18	N	L	P	18	8	1	2	N1
N3_LP_19	N	L	P	19	8	1	2	N3
N2_IP_20	N	I	P	20	8	5	2	N2
N3_LP_21	N	L	P	21	8	1	2	N3
N3_LP_22	N	L	P	22	8	1	2	N3
N2_IP_23	N	I	P	23	8	5	2	N2
N1_LP_24	N	L	P	24	8	1	2	N1
N1_LP_25	N	L	P	25	8	1	2	N1
F2_LC_26	F	L	C	26	8	2	2	F2
N2_LP_27	N	L	P	27	8	1	2	N2
F3_IP_28	F	I	P	28	8	5	2	F3
N2_LP_29	N	L	P	29	8	1	2	N2
F1_IP_30	F	I	P	30	8	5	2	F1
N2_LP_31	N	L	P	31	8	1	2	N2
F1_IP_32	F	I	P	32	8	1	2	F1
F3_IP_33	F	I	P	33	8	5	2	F3
N2_LP_34	N	L	P	34	8	1	2	N2
F1_IP_35	F	I	P	35	8	4	2	F1
F3_IP_36	F	I	P	36	8	5	2	F3
F2_IP_37	F	I	P	37	8	1	2	F2
F1_IP_38	F	I	P	38	8	4	2	F1
N2_IC_39	N	I	C	39	8	5	2	N2
F1_IP_40	F	I	P	40	8	4	2	F1
F2_IP_41	F	I	P	41	8	5	2	F2
F1_LP_42	F	L	P	42	8	1	2	F1
F1_LP_43	F	L	P	43	8	5	2	F1
F3_IP_44	F	I	P	44	8	5	2	F3
F1_LP_45	F	L	P	45	8	1	2	F1
F2_IP_46	F	I	P	46	8	5	2	F2
F2_IP_47	F	I	P	47	8	5	2	F2
F1_LP_48	F	L	P	48	8	1	2	F1
F1_LP_49	F	L	P	49	8	5	2	F1
F2_LP_50	F	L	P	50	8	1	2	F2
F3_IP_51	F	I	P	51	8	5	2	F3
N1_LC_52	N	L	C	52	8	1	2	N1
N1_LC_53	N	L	C	53	8	1	2	N1
F2_LP_54	F	L	P	54	8	1	2	F2
F2_LP_55	F	L	P	55	8	1	2	F2
F3_IC_56	F	I	C	56	8	5	2	F3
N1_LC_57	N	L	C	57	8	1	2	N1
F3_LP_58	F	L	P	58	8	1	2	F3
N1_LC_59	N	L	C	59	8	3	2	N1
N1_LC_60	N	L	C	60	8	1	2	N1
N1_IC_61	N	I	C	61	8	1	2	N1
F2_LP_62	F	L	P	62	8	1	2	F2
F3_IC_63	F	I	C	63	8	5	2	F3
F2_LP_64	F	L	P	64	8	1	2	F2
N3_IP_65	N	I	P	65	8	4	2	N3
F3_LP_66	F	L	P	66	8	1	2	F3
N3_LC_67	N	L	C	67	8	1	2	N3
F2_LC_68	F	L	C	68	8	1	2	F2
N2_LC_69	N	L	C	69	8	1	2	N2
F2_IC_70	F	I	C	70	8	5	2	F2
F1_IC_71	F	I	C	71	8	5	2	F1
N1_IC_72	N	I	C	72	8	5	2	N1
N3_LC_73	N	L	C	73	8	1	2	N3
F2_IC_74	F	I	C	74	8	5	2	F2
N3_LC_75	N	L	C	75	8	1	2	N3
N1_IC_76	N	I	C	76	8	5	2	N1
N3_LC_77	N	L	C	77	8	1	2	N3
N1_IC_78	N	I	C	78	8	4	2	N1
N2_LC_79	N	L	C	79	8	1	2	N2
N3_LC_80	N	L	C	80	8	1	2	N3
N2_IC_81	N	I	C	81	8	5	2	N2
N3_IC_82	N	I	C	82	8	4	2	N3
F1_LC_83	F	L	C	83	8	1	2	F1
F1_LC_84	F	L	C	84	8	1	2	F1
F1_LC_85	F	L	C	85	8	1	2	F1
F1_LC_86	F	L	C	86	8	1	2	F1
F1_LC_87	F	L	C	87	8	1	2	F1
F1_IC_88	F	I	C	88	8	4	2	F1
N3_IC_89	N	I	C	89	8	5	2	N3
N2_IC_90	N	I	C	90	8	3	2	N2
F2_IP_91	F	I	P	91	8	4	2	F2
F3_IC_92	F	I	C	92	8	5	2	F3
F1_IC_93	F	I	C	93	8	4	2	F1
F3_LC_94	F	L	C	94	8	1	2	F3
F2_IC_95	F	I	C	95	8	5	2	F2
F1_IC_96	F	I	C	96	8	1	2	F1
N2_IC_97	N	I	C	97	8	4	2	N2
F1_IC_98	F	I	C	98	8	4	2	F1
N2_LC_99	N	L	C	99	8	1	2	N2
N3_IC_100	N	I	C	100	8	5	2	N3
F3_LC_101	F	L	C	101	8	1	2	F3
N1_IC_102	N	I	C	102	8	4	2	N1
F2_LC_103	F	L	C	103	8	1	2	F2
F3_LC_104	F	L	C	104	8	1	2	F3
F3_LC_105	F	L	C	105	8	1	2	F3
F2_LC_106	F	L	C	106	8	1	2	F2
F2_LC_107	F	L	C	107	8	1	2	F2
N3_IC_108	N	I	C	108	8	5	2	N3
N3_IC_109	N	I	C	109	8	5	2	N3
N2_LP_110	N	L	P	110	8	1	2	N2
N2_LC_111	N	L	C	111	8	1	2	N2
F2_IC_112	F	I	C	112	8	5	2	F2
F3_LP_113	F	L	P	113	8	1	2	F3
N2_IC_114	N	I	C	114	8	3	2	N2
F3_IC_115	F	I	C	115	8	2	2	F3
F3_IC_116	F	I	C	116	8	5	2	F3
F2_IC_117	F	I	C	117	8	5	2	F2
N3_LP_118	N	L	P	118	8	1	2	N3
N2_LC_119	N	L	C	119	8	2	2	N2
F3_LP_120	F	L	P	120	8	1	2	F3
N1_IP_1	N	I	P	1	9	4	2	N1
N2_IP_2	N	I	P	2	9	5	2	N2
F3_LP_3	F	L	P	3	9	1	2	F3
N3_IP_4	N	I	P	4	9	5	2	N3
N1_IP_5	N	I	P	5	9	5	2	N1
N1_IP_6	N	I	P	6	9	5	2	N1
N1_IP_7	N	I	P	7	9	5	2	N1
N1_IP_8	N	I	P	8	9	5	2	N1
N3_IP_9	N	I	P	9	9	5	2	N3
N2_IP_10	N	I	P	10	9	5	2	N2
N2_IP_11	N	I	P	11	9	5	2	N2
N1_LP_12	N	L	P	12	9	1	2	N1
N1_LP_13	N	L	P	13	9	1	2	N1
N3_IP_14	N	I	P	14	9	5	2	N3
N3_IP_15	N	I	P	15	9	5	2	N3
N3_LP_16	N	L	P	16	9	1	2	N3
F3_LC_17	F	L	C	17	9	1	2	F3
N1_LP_18	N	L	P	18	9	1	2	N1
N3_LP_19	N	L	P	19	9	1	2	N3
N2_IP_20	N	I	P	20	9	5	2	N2
N3_LP_21	N	L	P	21	9	1	2	N3
N3_LP_22	N	L	P	22	9	1	2	N3
N2_IP_23	N	I	P	23	9	5	2	N2
N1_LP_24	N	L	P	24	9	1	2	N1
N1_LP_25	N	L	P	25	9	1	2	N1
F2_LC_26	F	L	C	26	9	1	2	F2
N2_LP_27	N	L	P	27	9	1	2	N2
F3_IP_28	F	I	P	28	9	5	2	F3
N2_LP_29	N	L	P	29	9	1	2	N2
F1_IP_30	F	I	P	30	9	5	2	F1
N2_LP_31	N	L	P	31	9	1	2	N2
F1_IP_32	F	I	P	32	9	5	2	F1
F3_IP_33	F	I	P	33	9	5	2	F3
N2_LP_34	N	L	P	34	9	1	2	N2
F1_IP_35	F	I	P	35	9	5	2	F1
F3_IP_36	F	I	P	36	9	5	2	F3
F2_IP_37	F	I	P	37	9	5	2	F2
F1_IP_38	F	I	P	38	9	5	2	F1
N2_IC_39	N	I	C	39	9	5	2	N2
F1_IP_40	F	I	P	40	9	5	2	F1
F2_IP_41	F	I	P	41	9	5	2	F2
F1_LP_42	F	L	P	42	9	1	2	F1
F1_LP_43	F	L	P	43	9	1	2	F1
F3_IP_44	F	I	P	44	9	4	2	F3
F1_LP_45	F	L	P	45	9	4	2	F1
F2_IP_46	F	I	P	46	9	5	2	F2
F2_IP_47	F	I	P	47	9	5	2	F2
F1_LP_48	F	L	P	48	9	1	2	F1
F1_LP_49	F	L	P	49	9	1	2	F1
F2_LP_50	F	L	P	50	9	1	2	F2
F3_IP_51	F	I	P	51	9	5	2	F3
N1_LC_52	N	L	C	52	9	1	2	N1
N1_LC_53	N	L	C	53	9	1	2	N1
F2_LP_54	F	L	P	54	9	1	2	F2
F2_LP_55	F	L	P	55	9	1	2	F2
F3_IC_56	F	I	C	56	9	5	2	F3
N1_LC_57	N	L	C	57	9	4	2	N1
F3_LP_58	F	L	P	58	9	1	2	F3
N1_LC_59	N	L	C	59	9	1	2	N1
N1_LC_60	N	L	C	60	9	1	2	N1
N1_IC_61	N	I	C	61	9	5	2	N1
F2_LP_62	F	L	P	62	9	1	2	F2
F3_IC_63	F	I	C	63	9	5	2	F3
F2_LP_64	F	L	P	64	9	1	2	F2
N3_IP_65	N	I	P	65	9	1	2	N3
F3_LP_66	F	L	P	66	9	1	2	F3
N3_LC_67	N	L	C	67	9	1	2	N3
F2_LC_68	F	L	C	68	9	1	2	F2
N2_LC_69	N	L	C	69	9	1	2	N2
F2_IC_70	F	I	C	70	9	3	2	F2
F1_IC_71	F	I	C	71	9	5	2	F1
N1_IC_72	N	I	C	72	9	5	2	N1
N3_LC_73	N	L	C	73	9	1	2	N3
F2_IC_74	F	I	C	74	9	5	2	F2
N3_LC_75	N	L	C	75	9	1	2	N3
N1_IC_76	N	I	C	76	9	5	2	N1
N3_LC_77	N	L	C	77	9	1	2	N3
N1_IC_78	N	I	C	78	9	5	2	N1
N2_LC_79	N	L	C	79	9	1	2	N2
N3_LC_80	N	L	C	80	9	1	2	N3
N2_IC_81	N	I	C	81	9	5	2	N2
N3_IC_82	N	I	C	82	9	5	2	N3
F1_LC_83	F	L	C	83	9	1	2	F1
F1_LC_84	F	L	C	84	9	1	2	F1
F1_LC_85	F	L	C	85	9	1	2	F1
F1_LC_86	F	L	C	86	9	1	2	F1
F1_LC_87	F	L	C	87	9	1	2	F1
F1_IC_88	F	I	C	88	9	5	2	F1
N3_IC_89	N	I	C	89	9	5	2	N3
N2_IC_90	N	I	C	90	9	5	2	N2
F2_IP_91	F	I	P	91	9	5	2	F2
F3_IC_92	F	I	C	92	9	5	2	F3
F1_IC_93	F	I	C	93	9	5	2	F1
F3_LC_94	F	L	C	94	9	3	2	F3
F2_IC_95	F	I	C	95	9	5	2	F2
F1_IC_96	F	I	C	96	9	5	2	F1
N2_IC_97	N	I	C	97	9	5	2	N2
F1_IC_98	F	I	C	98	9	5	2	F1
N2_LC_99	N	L	C	99	9	1	2	N2
N3_IC_100	N	I	C	100	9	5	2	N3
F3_LC_101	F	L	C	101	9	1	2	F3
N1_IC_102	N	I	C	102	9	5	2	N1
F2_LC_103	F	L	C	103	9	1	2	F2
F3_LC_104	F	L	C	104	9	1	2	F3
F3_LC_105	F	L	C	105	9	1	2	F3
F2_LC_106	F	L	C	106	9	1	2	F2
F2_LC_107	F	L	C	107	9	2	2	F2
N3_IC_108	N	I	C	108	9	3	2	N3
N3_IC_109	N	I	C	109	9	3	2	N3
N2_LP_110	N	L	P	110	9	2	2	N2
N2_LC_111	N	L	C	111	9	1	2	N2
F2_IC_112	F	I	C	112	9	5	2	F2
F3_LP_113	F	L	P	113	9	1	2	F3
N2_IC_114	N	I	C	114	9	3	2	N2
F3_IC_115	F	I	C	115	9	5	2	F3
F3_IC_116	F	I	C	116	9	5	2	F3
F2_IC_117	F	I	C	117	9	5	2	F2
N3_LP_118	N	L	P	118	9	1	2	N3
N2_LC_119	N	L	C	119	9	1	2	N2
F3_LP_120	F	L	P	120	9	1	2	F3
N1_IP_1	N	I	P	1	10	5	2	N1
N2_IP_2	N	I	P	2	10	3	2	N2
F3_LP_3	F	L	P	3	10	1	2	F3
N3_IP_4	N	I	P	4	10	5	2	N3
N1_IP_5	N	I	P	5	10	5	2	N1
N1_IP_6	N	I	P	6	10	5	2	N1
N1_IP_7	N	I	P	7	10	5	2	N1
N1_IP_8	N	I	P	8	10	5	2	N1
N3_IP_9	N	I	P	9	10	5	2	N3
N2_IP_10	N	I	P	10	10	5	2	N2
N2_IP_11	N	I	P	11	10	4	2	N2
N1_LP_12	N	L	P	12	10	1	2	N1
N1_LP_13	N	L	P	13	10	1	2	N1
N3_IP_14	N	I	P	14	10	5	2	N3
N3_IP_15	N	I	P	15	10	1	2	N3
N3_LP_16	N	L	P	16	10	1	2	N3
F3_LC_17	F	L	C	17	10	1	2	F3
N1_LP_18	N	L	P	18	10	1	2	N1
N3_LP_19	N	L	P	19	10	1	2	N3
N2_IP_20	N	I	P	20	10	5	2	N2
N3_LP_21	N	L	P	21	10	1	2	N3
N3_LP_22	N	L	P	22	10	1	2	N3
N2_IP_23	N	I	P	23	10	5	2	N2
N1_LP_24	N	L	P	24	10	2	2	N1
N1_LP_25	N	L	P	25	10	1	2	N1
F2_LC_26	F	L	C	26	10	1	2	F2
N2_LP_27	N	L	P	27	10	2	2	N2
F3_IP_28	F	I	P	28	10	5	2	F3
N2_LP_29	N	L	P	29	10	2	2	N2
F1_IP_30	F	I	P	30	10	5	2	F1
N2_LP_31	N	L	P	31	10	1	2	N2
F1_IP_32	F	I	P	32	10	5	2	F1
F3_IP_33	F	I	P	33	10	1	2	F3
N2_LP_34	N	L	P	34	10	1	2	N2
F1_IP_35	F	I	P	35	10	5	2	F1
F3_IP_36	F	I	P	36	10	5	2	F3
F2_IP_37	F	I	P	37	10	4	2	F2
F1_IP_38	F	I	P	38	10	5	2	F1
N2_IC_39	N	I	C	39	10	4	2	N2
F1_IP_40	F	I	P	40	10	5	2	F1
F2_IP_41	F	I	P	41	10	1	2	F2
F1_LP_42	F	L	P	42	10	1	2	F1
F1_LP_43	F	L	P	43	10	1	2	F1
F3_IP_44	F	I	P	44	10	5	2	F3
F1_LP_45	F	L	P	45	10	1	2	F1
F2_IP_46	F	I	P	46	10	5	2	F2
F2_IP_47	F	I	P	47	10	2	2	F2
F1_LP_48	F	L	P	48	10	3	2	F1
F1_LP_49	F	L	P	49	10	1	2	F1
F2_LP_50	F	L	P	50	10	1	2	F2
F3_IP_51	F	I	P	51	10	5	2	F3
N1_LC_52	N	L	C	52	10	1	2	N1
N1_LC_53	N	L	C	53	10	2	2	N1
F2_LP_54	F	L	P	54	10	1	2	F2
F2_LP_55	F	L	P	55	10	5	2	F2
F3_IC_56	F	I	C	56	10	5	2	F3
N1_LC_57	N	L	C	57	10	5	2	N1
F3_LP_58	F	L	P	58	10	1	2	F3
N1_LC_59	N	L	C	59	10	2	2	N1
N1_LC_60	N	L	C	60	10	1	2	N1
N1_IC_61	N	I	C	61	10	5	2	N1
F2_LP_62	F	L	P	62	10	4	2	F2
F3_IC_63	F	I	C	63	10	5	2	F3
F2_LP_64	F	L	P	64	10	1	2	F2
N3_IP_65	N	I	P	65	10	5	2	N3
F3_LP_66	F	L	P	66	10	1	2	F3
N3_LC_67	N	L	C	67	10	2	2	N3
F2_LC_68	F	L	C	68	10	1	2	F2
N2_LC_69	N	L	C	69	10	1	2	N2
F2_IC_70	F	I	C	70	10	3	2	F2
F1_IC_71	F	I	C	71	10	5	2	F1
N1_IC_72	N	I	C	72	10	5	2	N1
N3_LC_73	N	L	C	73	10	1	2	N3
F2_IC_74	F	I	C	74	10	5	2	F2
N3_LC_75	N	L	C	75	10	5	2	N3
N1_IC_76	N	I	C	76	10	5	2	N1
N3_LC_77	N	L	C	77	10	2	2	N3
N1_IC_78	N	I	C	78	10	2	2	N1
N2_LC_79	N	L	C	79	10	2	2	N2
N3_LC_80	N	L	C	80	10	2	2	N3
N2_IC_81	N	I	C	81	10	5	2	N2
N3_IC_82	N	I	C	82	10	5	2	N3
F1_LC_83	F	L	C	83	10	1	2	F1
F1_LC_84	F	L	C	84	10	2	2	F1
F1_LC_85	F	L	C	85	10	1	2	F1
F1_LC_86	F	L	C	86	10	2	2	F1
F1_LC_87	F	L	C	87	10	2	2	F1
F1_IC_88	F	I	C	88	10	5	2	F1
N3_IC_89	N	I	C	89	10	5	2	N3
N2_IC_90	N	I	C	90	10	5	2	N2
F2_IP_91	F	I	P	91	10	5	2	F2
F3_IC_92	F	I	C	92	10	5	2	F3
F1_IC_93	F	I	C	93	10	3	2	F1
F3_LC_94	F	L	C	94	10	1	2	F3
F2_IC_95	F	I	C	95	10	5	2	F2
F1_IC_96	F	I	C	96	10	4	2	F1
N2_IC_97	N	I	C	97	10	5	2	N2
F1_IC_98	F	I	C	98	10	5	2	F1
N2_LC_99	N	L	C	99	10	1	2	N2
N3_IC_100	N	I	C	100	10	5	2	N3
F3_LC_101	F	L	C	101	10	1	2	F3
N1_IC_102	N	I	C	102	10	3	2	N1
F2_LC_103	F	L	C	103	10	2	2	F2
F3_LC_104	F	L	C	104	10	2	2	F3
F3_LC_105	F	L	C	105	10	2	2	F3
F2_LC_106	F	L	C	106	10	2	2	F2
F2_LC_107	F	L	C	107	10	2	2	F2
N3_IC_108	N	I	C	108	10	5	2	N3
N3_IC_109	N	I	C	109	10	3	2	N3
N2_LP_110	N	L	P	110	10	1	2	N2
N2_LC_111	N	L	C	111	10	2	2	N2
F2_IC_112	F	I	C	112	10	5	2	F2
F3_LP_113	F	L	P	113	10	1	2	F3
N2_IC_114	N	I	C	114	10	5	2	N2
F3_IC_115	F	I	C	115	10	5	2	F3
F3_IC_116	F	I	C	116	10	5	2	F3
F2_IC_117	F	I	C	117	10	5	2	F2
N3_LP_118	N	L	P	118	10	1	2	N3
N2_LC_119	N	L	C	119	10	1	2	N2
F3_LP_120	F	L	P	120	10	1	2	F3
N1_IP_1	N	I	P	1	11	4	2	N1
N2_IP_2	N	I	P	2	11	5	2	N2
F3_LP_3	F	L	P	3	11	1	2	F3
N3_IP_4	N	I	P	4	11	5	2	N3
N1_IP_5	N	I	P	5	11	4	2	N1
N1_IP_6	N	I	P	6	11	4	2	N1
N1_IP_7	N	I	P	7	11	5	2	N1
N1_IP_8	N	I	P	8	11	4	2	N1
N3_IP_9	N	I	P	9	11	4	2	N3
N2_IP_10	N	I	P	10	11	5	2	N2
N2_IP_11	N	I	P	11	11	5	2	N2
N1_LP_12	N	L	P	12	11	1	2	N1
N1_LP_13	N	L	P	13	11	1	2	N1
N3_IP_14	N	I	P	14	11	5	2	N3
N3_IP_15	N	I	P	15	11	5	2	N3
N3_LP_16	N	L	P	16	11	1	2	N3
F3_LC_17	F	L	C	17	11	1	2	F3
N1_LP_18	N	L	P	18	11	1	2	N1
N3_LP_19	N	L	P	19	11	1	2	N3
N2_IP_20	N	I	P	20	11	4	2	N2
N3_LP_21	N	L	P	21	11	1	2	N3
N3_LP_22	N	L	P	22	11	1	2	N3
N2_IP_23	N	I	P	23	11	5	2	N2
N1_LP_24	N	L	P	24	11	1	2	N1
N1_LP_25	N	L	P	25	11	1	2	N1
F2_LC_26	F	L	C	26	11	1	2	F2
N2_LP_27	N	L	P	27	11	1	2	N2
F3_IP_28	F	I	P	28	11	1	2	F3
N2_LP_29	N	L	P	29	11	1	2	N2
F1_IP_30	F	I	P	30	11	5	2	F1
N2_LP_31	N	L	P	31	11	1	2	N2
F1_IP_32	F	I	P	32	11	1	2	F1
F3_IP_33	F	I	P	33	11	5	2	F3
N2_LP_34	N	L	P	34	11	1	2	N2
F1_IP_35	F	I	P	35	11	4	2	F1
F3_IP_36	F	I	P	36	11	5	2	F3
F2_IP_37	F	I	P	37	11	1	2	F2
F1_IP_38	F	I	P	38	11	4	2	F1
N2_IC_39	N	I	C	39	11	5	2	N2
F1_IP_40	F	I	P	40	11	4	2	F1
F2_IP_41	F	I	P	41	11	5	2	F2
F1_LP_42	F	L	P	42	11	1	2	F1
F1_LP_43	F	L	P	43	11	1	2	F1
F3_IP_44	F	I	P	44	11	1	2	F3
F1_LP_45	F	L	P	45	11	4	2	F1
F2_IP_46	F	I	P	46	11	4	2	F2
F2_IP_47	F	I	P	47	11	5	2	F2
F1_LP_48	F	L	P	48	11	1	2	F1
F1_LP_49	F	L	P	49	11	1	2	F1
F2_LP_50	F	L	P	50	11	1	2	F2
F3_IP_51	F	I	P	51	11	5	2	F3
N1_LC_52	N	L	C	52	11	1	2	N1
N1_LC_53	N	L	C	53	11	1	2	N1
F2_LP_54	F	L	P	54	11	1	2	F2
F2_LP_55	F	L	P	55	11	1	2	F2
F3_IC_56	F	I	C	56	11	5	2	F3
N1_LC_57	N	L	C	57	11	1	2	N1
F3_LP_58	F	L	P	58	11	1	2	F3
N1_LC_59	N	L	C	59	11	5	2	N1
N1_LC_60	N	L	C	60	11	1	2	N1
N1_IC_61	N	I	C	61	11	5	2	N1
F2_LP_62	F	L	P	62	11	5	2	F2
F3_IC_63	F	I	C	63	11	5	2	F3
F2_LP_64	F	L	P	64	11	1	2	F2
N3_IP_65	N	I	P	65	11	5	2	N3
F3_LP_66	F	L	P	66	11	1	2	F3
N3_LC_67	N	L	C	67	11	1	2	N3
F2_LC_68	F	L	C	68	11	1	2	F2
N2_LC_69	N	L	C	69	11	1	2	N2
F2_IC_70	F	I	C	70	11	3	2	F2
F1_IC_71	F	I	C	71	11	5	2	F1
N1_IC_72	N	I	C	72	11	4	2	N1
N3_LC_73	N	L	C	73	11	1	2	N3
F2_IC_74	F	I	C	74	11	5	2	F2
N3_LC_75	N	L	C	75	11	1	2	N3
N1_IC_76	N	I	C	76	11	5	2	N1
N3_LC_77	N	L	C	77	11	1	2	N3
N1_IC_78	N	I	C	78	11	5	2	N1
N2_LC_79	N	L	C	79	11	1	2	N2
N3_LC_80	N	L	C	80	11	1	2	N3
N2_IC_81	N	I	C	81	11	5	2	N2
N3_IC_82	N	I	C	82	11	4	2	N3
F1_LC_83	F	L	C	83	11	5	2	F1
F1_LC_84	F	L	C	84	11	1	2	F1
F1_LC_85	F	L	C	85	11	1	2	F1
F1_LC_86	F	L	C	86	11	1	2	F1
F1_LC_87	F	L	C	87	11	2	2	F1
F1_IC_88	F	I	C	88	11	5	2	F1
N3_IC_89	N	I	C	89	11	5	2	N3
N2_IC_90	N	I	C	90	11	5	2	N2
F2_IP_91	F	I	P	91	11	4	2	F2
F3_IC_92	F	I	C	92	11	5	2	F3
F1_IC_93	F	I	C	93	11	4	2	F1
F3_LC_94	F	L	C	94	11	1	2	F3
F2_IC_95	F	I	C	95	11	5	2	F2
F1_IC_96	F	I	C	96	11	5	2	F1
N2_IC_97	N	I	C	97	11	5	2	N2
F1_IC_98	F	I	C	98	11	5	2	F1
N2_LC_99	N	L	C	99	11	1	2	N2
N3_IC_100	N	I	C	100	11	5	2	N3
F3_LC_101	F	L	C	101	11	1	2	F3
N1_IC_102	N	I	C	102	11	5	2	N1
F2_LC_103	F	L	C	103	11	1	2	F2
F3_LC_104	F	L	C	104	11	1	2	F3
F3_LC_105	F	L	C	105	11	1	2	F3
F2_LC_106	F	L	C	106	11	1	2	F2
F2_LC_107	F	L	C	107	11	1	2	F2
N3_IC_108	N	I	C	108	11	5	2	N3
N3_IC_109	N	I	C	109	11	5	2	N3
N2_LP_110	N	L	P	110	11	1	2	N2
N2_LC_111	N	L	C	111	11	1	2	N2
F2_IC_112	F	I	C	112	11	5	2	F2
F3_LP_113	F	L	P	113	11	1	2	F3
N2_IC_114	N	I	C	114	11	5	2	N2
F3_IC_115	F	I	C	115	11	5	2	F3
F3_IC_116	F	I	C	116	11	5	2	F3
F2_IC_117	F	I	C	117	11	5	2	F2
N3_LP_118	N	L	P	118	11	1	2	N3
N2_LC_119	N	L	C	119	11	1	2	N2
F3_LP_120	F	L	P	120	11	1	2	F3
N1_IC_1	N	I	C	1	12	2	3	N1
N2_IC_2	N	I	C	2	12	3	3	N2
F3_LC_3	F	L	C	3	12	1	3	F3
N3_IC_4	N	I	C	4	12	5	3	N3
N1_IC_5	N	I	C	5	12	2	3	N1
N1_IC_6	N	I	C	6	12	5	3	N1
N1_IC_7	N	I	C	7	12	5	3	N1
N1_IC_8	N	I	C	8	12	4	3	N1
N3_IC_9	N	I	C	9	12	1	3	N3
N2_IC_10	N	I	C	10	12	5	3	N2
N2_IC_11	N	I	C	11	12	4	3	N2
N1_LC_12	N	L	C	12	12	1	3	N1
N1_LC_13	N	L	C	13	12	1	3	N1
N3_IC_14	N	I	C	14	12	5	3	N3
N3_IC_15	N	I	C	15	12	5	3	N3
N3_LC_16	N	L	C	16	12	3	3	N3
F3_LP_17	F	L	P	17	12	1	3	F3
N1_LC_18	N	L	C	18	12	2	3	N1
N3_LC_19	N	L	C	19	12	1	3	N3
N2_IC_20	N	I	C	20	12	4	3	N2
N3_LC_21	N	L	C	21	12	1	3	N3
N3_LC_22	N	L	C	22	12	4	3	N3
N2_IC_23	N	I	C	23	12	4	3	N2
N1_LC_24	N	L	C	24	12	3	3	N1
N1_LC_25	N	L	C	25	12	1	3	N1
F2_LP_26	F	L	P	26	12	3	3	F2
N2_LC_27	N	L	C	27	12	2	3	N2
F3_IC_28	F	I	C	28	12	4	3	F3
N2_LC_29	N	L	C	29	12	2	3	N2
F1_IC_30	F	I	C	30	12	5	3	F1
N2_LC_31	N	L	C	31	12	2	3	N2
F1_IC_32	F	I	C	32	12	5	3	F1
F3_IC_33	F	I	C	33	12	4	3	F3
N2_LC_34	N	L	C	34	12	1	3	N2
F1_IC_35	F	I	C	35	12	4	3	F1
F3_IC_36	F	I	C	36	12	4	3	F3
F2_IC_37	F	I	C	37	12	2	3	F2
F1_IC_38	F	I	C	38	12	5	3	F1
N2_IP_39	N	I	P	39	12	5	3	N2
F1_IC_40	F	I	C	40	12	5	3	F1
F2_IC_41	F	I	C	41	12	5	3	F2
F1_LC_42	F	L	C	42	12	2	3	F1
F1_LC_43	F	L	C	43	12	2	3	F1
F3_IC_44	F	I	C	44	12	5	3	F3
F1_LC_45	F	L	C	45	12	2	3	F1
F2_IC_46	F	I	C	46	12	5	3	F2
F2_IC_47	F	I	C	47	12	2	3	F2
F1_LC_48	F	L	C	48	12	3	3	F1
F1_LC_49	F	L	C	49	12	2	3	F1
F2_LC_50	F	L	C	50	12	2	3	F2
F3_IC_51	F	I	C	51	12	5	3	F3
N1_LP_52	N	L	P	52	12	1	3	N1
N1_LP_53	N	L	P	53	12	2	3	N1
F2_LC_54	F	L	C	54	12	2	3	F2
F2_LC_55	F	L	C	55	12	2	3	F2
F3_IP_56	F	I	P	56	12	5	3	F3
N1_LP_57	N	L	P	57	12	1	3	N1
F3_LC_58	F	L	C	58	12	1	3	F3
N1_LP_59	N	L	P	59	12	1	3	N1
N1_LP_60	N	L	P	60	12	5	3	N1
N1_IP_61	N	I	P	61	12	3	3	N1
F2_LC_62	F	L	C	62	12	2	3	F2
F3_IP_63	F	I	P	63	12	4	3	F3
F2_LC_64	F	L	C	64	12	2	3	F2
N3_IC_65	N	I	C	65	12	5	3	N3
F3_LC_66	F	L	C	66	12	1	3	F3
N3_LP_67	N	L	P	67	12	1	3	N3
F2_LP_68	F	L	P	68	12	1	3	F2
N2_LP_69	N	L	P	69	12	1	3	N2
F2_IP_70	F	I	P	70	12	4	3	F2
F1_IP_71	F	I	P	71	12	3	3	F1
N1_IP_72	N	I	P	72	12	3	3	N1
N3_LP_73	N	L	P	73	12	1	3	N3
F2_IP_74	F	I	P	74	12	5	3	F2
N3_LP_75	N	L	P	75	12	1	3	N3
N1_IP_76	N	I	P	76	12	3	3	N1
N3_LP_77	N	L	P	77	12	2	3	N3
N1_IP_78	N	I	P	78	12	5	3	N1
N2_LP_79	N	L	P	79	12	1	3	N2
N3_LP_80	N	L	P	80	12	1	3	N3
N2_IP_81	N	I	P	81	12	1	3	N2
N3_IP_82	N	I	P	82	12	5	3	N3
F1_LP_83	F	L	P	83	12	2	3	F1
F1_LP_84	F	L	P	84	12	1	3	F1
F1_LP_85	F	L	P	85	12	1	3	F1
F1_LP_86	F	L	P	86	12	2	3	F1
F1_LP_87	F	L	P	87	12	1	3	F1
F1_IP_88	F	I	P	88	12	4	3	F1
N3_IP_89	N	I	P	89	12	5	3	N3
N2_IP_90	N	I	P	90	12	3	3	N2
F2_IC_91	F	I	C	91	12	4	3	F2
F3_IP_92	F	I	P	92	12	5	3	F3
F1_IP_93	F	I	P	93	12	5	3	F1
F3_LP_94	F	L	P	94	12	2	3	F3
F2_IP_95	F	I	P	95	12	5	3	F2
F1_IP_96	F	I	P	96	12	5	3	F1
N2_IP_97	N	I	P	97	12	5	3	N2
F1_IP_98	F	I	P	98	12	4	3	F1
N2_LP_99	N	L	P	99	12	1	3	N2
N3_IP_100	N	I	P	100	12	4	3	N3
F3_LP_101	F	L	P	101	12	4	3	F3
N1_IP_102	N	I	P	102	12	3	3	N1
F2_LP_103	F	L	P	103	12	3	3	F2
F3_LP_104	F	L	P	104	12	2	3	F3
F3_LP_105	F	L	P	105	12	2	3	F3
F2_LP_106	F	L	P	106	12	5	3	F2
F2_LP_107	F	L	P	107	12	1	3	F2
N3_IP_108	N	I	P	108	12	3	3	N3
N3_IP_109	N	I	P	109	12	5	3	N3
N2_LC_110	N	L	C	110	12	1	3	N2
N2_LP_111	N	L	P	111	12	5	3	N2
F2_IP_112	F	I	P	112	12	5	3	F2
F3_LC_113	F	L	C	113	12	5	3	F3
N2_IP_114	N	I	P	114	12	5	3	N2
F3_IP_115	F	I	P	115	12	4	3	F3
F3_IP_116	F	I	P	116	12	5	3	F3
F2_IP_117	F	I	P	117	12	5	3	F2
N3_LC_118	N	L	C	118	12	1	3	N3
N2_LP_119	N	L	P	119	12	2	3	N2
F3_LC_120	F	L	C	120	12	2	3	F3
N1_IC_1	N	I	C	1	13	4	3	N1
N2_IC_2	N	I	C	2	13	5	3	N2
F3_LC_3	F	L	C	3	13	1	3	F3
N3_IC_4	N	I	C	4	13	5	3	N3
N1_IC_5	N	I	C	5	13	4	3	N1
N1_IC_6	N	I	C	6	13	5	3	N1
N1_IC_7	N	I	C	7	13	5	3	N1
N1_IC_8	N	I	C	8	13	5	3	N1
N3_IC_9	N	I	C	9	13	2	3	N3
N2_IC_10	N	I	C	10	13	5	3	N2
N2_IC_11	N	I	C	11	13	4	3	N2
N1_LC_12	N	L	C	12	13	1	3	N1
N1_LC_13	N	L	C	13	13	1	3	N1
N3_IC_14	N	I	C	14	13	4	3	N3
N3_IC_15	N	I	C	15	13	4	3	N3
N3_LC_16	N	L	C	16	13	2	3	N3
F3_LP_17	F	L	P	17	13	5	3	F3
N1_LC_18	N	L	C	18	13	1	3	N1
N3_LC_19	N	L	C	19	13	4	3	N3
N2_IC_20	N	I	C	20	13	3	3	N2
N3_LC_21	N	L	C	21	13	1	3	N3
N3_LC_22	N	L	C	22	13	1	3	N3
N2_IC_23	N	I	C	23	13	4	3	N2
N1_LC_24	N	L	C	24	13	1	3	N1
N1_LC_25	N	L	C	25	13	4	3	N1
F2_LP_26	F	L	P	26	13	1	3	F2
N2_LC_27	N	L	C	27	13	1	3	N2
F3_IC_28	F	I	C	28	13	4	3	F3
N2_LC_29	N	L	C	29	13	1	3	N2
F1_IC_30	F	I	C	30	13	5	3	F1
N2_LC_31	N	L	C	31	13	1	3	N2
F1_IC_32	F	I	C	32	13	5	3	F1
F3_IC_33	F	I	C	33	13	5	3	F3
N2_LC_34	N	L	C	34	13	1	3	N2
F1_IC_35	F	I	C	35	13	5	3	F1
F3_IC_36	F	I	C	36	13	5	3	F3
F2_IC_37	F	I	C	37	13	4	3	F2
F1_IC_38	F	I	C	38	13	5	3	F1
N2_IP_39	N	I	P	39	13	4	3	N2
F1_IC_40	F	I	C	40	13	5	3	F1
F2_IC_41	F	I	C	41	13	5	3	F2
F1_LC_42	F	L	C	42	13	1	3	F1
F1_LC_43	F	L	C	43	13	1	3	F1
F3_IC_44	F	I	C	44	13	5	3	F3
F1_LC_45	F	L	C	45	13	1	3	F1
F2_IC_46	F	I	C	46	13	5	3	F2
F2_IC_47	F	I	C	47	13	5	3	F2
F1_LC_48	F	L	C	48	13	2	3	F1
F1_LC_49	F	L	C	49	13	1	3	F1
F2_LC_50	F	L	C	50	13	1	3	F2
F3_IC_51	F	I	C	51	13	5	3	F3
N1_LP_52	N	L	P	52	13	1	3	N1
N1_LP_53	N	L	P	53	13	1	3	N1
F2_LC_54	F	L	C	54	13	1	3	F2
F2_LC_55	F	L	C	55	13	2	3	F2
F3_IP_56	F	I	P	56	13	4	3	F3
N1_LP_57	N	L	P	57	13	1	3	N1
F3_LC_58	F	L	C	58	13	2	3	F3
N1_LP_59	N	L	P	59	13	1	3	N1
N1_LP_60	N	L	P	60	13	1	3	N1
N1_IP_61	N	I	P	61	13	4	3	N1
F2_LC_62	F	L	C	62	13	1	3	F2
F3_IP_63	F	I	P	63	13	5	3	F3
F2_LC_64	F	L	C	64	13	4	3	F2
N3_IC_65	N	I	C	65	13	4	3	N3
F3_LC_66	F	L	C	66	13	1	3	F3
N3_LP_67	N	L	P	67	13	1	3	N3
F2_LP_68	F	L	P	68	13	2	3	F2
N2_LP_69	N	L	P	69	13	1	3	N2
F2_IP_70	F	I	P	70	13	5	3	F2
F1_IP_71	F	I	P	71	13	4	3	F1
N1_IP_72	N	I	P	72	13	4	3	N1
N3_LP_73	N	L	P	73	13	1	3	N3
F2_IP_74	F	I	P	74	13	5	3	F2
N3_LP_75	N	L	P	75	13	1	3	N3
N1_IP_76	N	I	P	76	13	3	3	N1
N3_LP_77	N	L	P	77	13	1	3	N3
N1_IP_78	N	I	P	78	13	5	3	N1
N2_LP_79	N	L	P	79	13	4	3	N2
N3_LP_80	N	L	P	80	13	1	3	N3
N2_IP_81	N	I	P	81	13	5	3	N2
N3_IP_82	N	I	P	82	13	4	3	N3
F1_LP_83	F	L	P	83	13	3	3	F1
F1_LP_84	F	L	P	84	13	1	3	F1
F1_LP_85	F	L	P	85	13	1	3	F1
F1_LP_86	F	L	P	86	13	1	3	F1
F1_LP_87	F	L	P	87	13	1	3	F1
F1_IP_88	F	I	P	88	13	4	3	F1
N3_IP_89	N	I	P	89	13	5	3	N3
N2_IP_90	N	I	P	90	13	4	3	N2
F2_IC_91	F	I	C	91	13	4	3	F2
F3_IP_92	F	I	P	92	13	5	3	F3
F1_IP_93	F	I	P	93	13	5	3	F1
F3_LP_94	F	L	P	94	13	1	3	F3
F2_IP_95	F	I	P	95	13	4	3	F2
F1_IP_96	F	I	P	96	13	4	3	F1
N2_IP_97	N	I	P	97	13	5	3	N2
F1_IP_98	F	I	P	98	13	4	3	F1
N2_LP_99	N	L	P	99	13	1	3	N2
N3_IP_100	N	I	P	100	13	4	3	N3
F3_LP_101	F	L	P	101	13	1	3	F3
N1_IP_102	N	I	P	102	13	5	3	N1
F2_LP_103	F	L	P	103	13	1	3	F2
F3_LP_104	F	L	P	104	13	1	3	F3
F3_LP_105	F	L	P	105	13	2	3	F3
F2_LP_106	F	L	P	106	13	1	3	F2
F2_LP_107	F	L	P	107	13	1	3	F2
N3_IP_108	N	I	P	108	13	5	3	N3
N3_IP_109	N	I	P	109	13	2	3	N3
N2_LC_110	N	L	C	110	13	1	3	N2
N2_LP_111	N	L	P	111	13	3	3	N2
F2_IP_112	F	I	P	112	13	4	3	F2
F3_LC_113	F	L	C	113	13	1	3	F3
N2_IP_114	N	I	P	114	13	5	3	N2
F3_IP_115	F	I	P	115	13	4	3	F3
F3_IP_116	F	I	P	116	13	5	3	F3
F2_IP_117	F	I	P	117	13	4	3	F2
N3_LC_118	N	L	C	118	13	1	3	N3
N2_LP_119	N	L	P	119	13	2	3	N2
F3_LC_120	F	L	C	120	13	1	3	F3
N1_IC_1	N	I	C	1	14	5	3	N1
N2_IC_2	N	I	C	2	14	5	3	N2
F3_LC_3	F	L	C	3	14	1	3	F3
N3_IC_4	N	I	C	4	14	5	3	N3
N1_IC_5	N	I	C	5	14	4	3	N1
N1_IC_6	N	I	C	6	14	4	3	N1
N1_IC_7	N	I	C	7	14	5	3	N1
N1_IC_8	N	I	C	8	14	5	3	N1
N3_IC_9	N	I	C	9	14	5	3	N3
N2_IC_10	N	I	C	10	14	5	3	N2
N2_IC_11	N	I	C	11	14	4	3	N2
N1_LC_12	N	L	C	12	14	1	3	N1
N1_LC_13	N	L	C	13	14	3	3	N1
N3_IC_14	N	I	C	14	14	5	3	N3
N3_IC_15	N	I	C	15	14	5	3	N3
N3_LC_16	N	L	C	16	14	1	3	N3
F3_LP_17	F	L	P	17	14	1	3	F3
N1_LC_18	N	L	C	18	14	1	3	N1
N3_LC_19	N	L	C	19	14	1	3	N3
N2_IC_20	N	I	C	20	14	5	3	N2
N3_LC_21	N	L	C	21	14	1	3	N3
N3_LC_22	N	L	C	22	14	3	3	N3
N2_IC_23	N	I	C	23	14	5	3	N2
N1_LC_24	N	L	C	24	14	1	3	N1
N1_LC_25	N	L	C	25	14	1	3	N1
F2_LP_26	F	L	P	26	14	1	3	F2
N2_LC_27	N	L	C	27	14	1	3	N2
F3_IC_28	F	I	C	28	14	5	3	F3
N2_LC_29	N	L	C	29	14	1	3	N2
F1_IC_30	F	I	C	30	14	5	3	F1
N2_LC_31	N	L	C	31	14	1	3	N2
F1_IC_32	F	I	C	32	14	5	3	F1
F3_IC_33	F	I	C	33	14	5	3	F3
N2_LC_34	N	L	C	34	14	1	3	N2
F1_IC_35	F	I	C	35	14	5	3	F1
F3_IC_36	F	I	C	36	14	5	3	F3
F2_IC_37	F	I	C	37	14	5	3	F2
F1_IC_38	F	I	C	38	14	5	3	F1
N2_IP_39	N	I	P	39	14	3	3	N2
F1_IC_40	F	I	C	40	14	5	3	F1
F2_IC_41	F	I	C	41	14	5	3	F2
F1_LC_42	F	L	C	42	14	1	3	F1
F1_LC_43	F	L	C	43	14	1	3	F1
F3_IC_44	F	I	C	44	14	5	3	F3
F1_LC_45	F	L	C	45	14	1	3	F1
F2_IC_46	F	I	C	46	14	5	3	F2
F2_IC_47	F	I	C	47	14	3	3	F2
F1_LC_48	F	L	C	48	14	1	3	F1
F1_LC_49	F	L	C	49	14	1	3	F1
F2_LC_50	F	L	C	50	14	1	3	F2
F3_IC_51	F	I	C	51	14	3	3	F3
N1_LP_52	N	L	P	52	14	1	3	N1
N1_LP_53	N	L	P	53	14	1	3	N1
F2_LC_54	F	L	C	54	14	1	3	F2
F2_LC_55	F	L	C	55	14	4	3	F2
F3_IP_56	F	I	P	56	14	3	3	F3
N1_LP_57	N	L	P	57	14	1	3	N1
F3_LC_58	F	L	C	58	14	1	3	F3
N1_LP_59	N	L	P	59	14	1	3	N1
N1_LP_60	N	L	P	60	14	1	3	N1
N1_IP_61	N	I	P	61	14	3	3	N1
F2_LC_62	F	L	C	62	14	1	3	F2
F3_IP_63	F	I	P	63	14	3	3	F3
F2_LC_64	F	L	C	64	14	1	3	F2
N3_IC_65	N	I	C	65	14	5	3	N3
F3_LC_66	F	L	C	66	14	1	3	F3
N3_LP_67	N	L	P	67	14	1	3	N3
F2_LP_68	F	L	P	68	14	1	3	F2
N2_LP_69	N	L	P	69	14	1	3	N2
F2_IP_70	F	I	P	70	14	3	3	F2
F1_IP_71	F	I	P	71	14	3	3	F1
N1_IP_72	N	I	P	72	14	4	3	N1
N3_LP_73	N	L	P	73	14	1	3	N3
F2_IP_74	F	I	P	74	14	3	3	F2
N3_LP_75	N	L	P	75	14	1	3	N3
N1_IP_76	N	I	P	76	14	3	3	N1
N3_LP_77	N	L	P	77	14	1	3	N3
N1_IP_78	N	I	P	78	14	5	3	N1
N2_LP_79	N	L	P	79	14	1	3	N2
N3_LP_80	N	L	P	80	14	1	3	N3
N2_IP_81	N	I	P	81	14	4	3	N2
N3_IP_82	N	I	P	82	14	3	3	N3
F1_LP_83	F	L	P	83	14	3	3	F1
F1_LP_84	F	L	P	84	14	1	3	F1
F1_LP_85	F	L	P	85	14	1	3	F1
F1_LP_86	F	L	P	86	14	1	3	F1
F1_LP_87	F	L	P	87	14	1	3	F1
F1_IP_88	F	I	P	88	14	3	3	F1
N3_IP_89	N	I	P	89	14	3	3	N3
N2_IP_90	N	I	P	90	14	3	3	N2
F2_IC_91	F	I	C	91	14	5	3	F2
F3_IP_92	F	I	P	92	14	5	3	F3
F1_IP_93	F	I	P	93	14	5	3	F1
F3_LP_94	F	L	P	94	14	1	3	F3
F2_IP_95	F	I	P	95	14	3	3	F2
F1_IP_96	F	I	P	96	14	3	3	F1
N2_IP_97	N	I	P	97	14	4	3	N2
F1_IP_98	F	I	P	98	14	3	3	F1
N2_LP_99	N	L	P	99	14	1	3	N2
N3_IP_100	N	I	P	100	14	3	3	N3
F3_LP_101	F	L	P	101	14	1	3	F3
N1_IP_102	N	I	P	102	14	5	3	N1
F2_LP_103	F	L	P	103	14	1	3	F2
F3_LP_104	F	L	P	104	14	1	3	F3
F3_LP_105	F	L	P	105	14	1	3	F3
F2_LP_106	F	L	P	106	14	5	3	F2
F2_LP_107	F	L	P	107	14	1	3	F2
N3_IP_108	N	I	P	108	14	3	3	N3
N3_IP_109	N	I	P	109	14	5	3	N3
N2_LC_110	N	L	C	110	14	1	3	N2
N2_LP_111	N	L	P	111	14	1	3	N2
F2_IP_112	F	I	P	112	14	3	3	F2
F3_LC_113	F	L	C	113	14	1	3	F3
N2_IP_114	N	I	P	114	14	5	3	N2
F3_IP_115	F	I	P	115	14	1	3	F3
F3_IP_116	F	I	P	116	14	5	3	F3
F2_IP_117	F	I	P	117	14	3	3	F2
N3_LC_118	N	L	C	118	14	1	3	N3
N2_LP_119	N	L	P	119	14	1	3	N2
F3_LC_120	F	L	C	120	14	1	3	F3
N1_IC_1	N	I	C	1	15	4	3	N1
N2_IC_2	N	I	C	2	15	5	3	N2
F3_LC_3	F	L	C	3	15	1	3	F3
N3_IC_4	N	I	C	4	15	5	3	N3
N1_IC_5	N	I	C	5	15	3	3	N1
N1_IC_6	N	I	C	6	15	5	3	N1
N1_IC_7	N	I	C	7	15	5	3	N1
N1_IC_8	N	I	C	8	15	5	3	N1
N3_IC_9	N	I	C	9	15	5	3	N3
N2_IC_10	N	I	C	10	15	4	3	N2
N2_IC_11	N	I	C	11	15	2	3	N2
N1_LC_12	N	L	C	12	15	1	3	N1
N1_LC_13	N	L	C	13	15	1	3	N1
N3_IC_14	N	I	C	14	15	5	3	N3
N3_IC_15	N	I	C	15	15	5	3	N3
N3_LC_16	N	L	C	16	15	1	3	N3
F3_LP_17	F	L	P	17	15	1	3	F3
N1_LC_18	N	L	C	18	15	1	3	N1
N3_LC_19	N	L	C	19	15	3	3	N3
N2_IC_20	N	I	C	20	15	4	3	N2
N3_LC_21	N	L	C	21	15	1	3	N3
N3_LC_22	N	L	C	22	15	1	3	N3
N2_IC_23	N	I	C	23	15	5	3	N2
N1_LC_24	N	L	C	24	15	1	3	N1
N1_LC_25	N	L	C	25	15	2	3	N1
F2_LP_26	F	L	P	26	15	1	3	F2
N2_LC_27	N	L	C	27	15	5	3	N2
F3_IC_28	F	I	C	28	15	4	3	F3
N2_LC_29	N	L	C	29	15	1	3	N2
F1_IC_30	F	I	C	30	15	5	3	F1
N2_LC_31	N	L	C	31	15	1	3	N2
F1_IC_32	F	I	C	32	15	5	3	F1
F3_IC_33	F	I	C	33	15	5	3	F3
N2_LC_34	N	L	C	34	15	1	3	N2
F1_IC_35	F	I	C	35	15	4	3	F1
F3_IC_36	F	I	C	36	15	5	3	F3
F2_IC_37	F	I	C	37	15	4	3	F2
F1_IC_38	F	I	C	38	15	5	3	F1
N2_IP_39	N	I	P	39	15	5	3	N2
F1_IC_40	F	I	C	40	15	5	3	F1
F2_IC_41	F	I	C	41	15	5	3	F2
F1_LC_42	F	L	C	42	15	1	3	F1
F1_LC_43	F	L	C	43	15	1	3	F1
F3_IC_44	F	I	C	44	15	5	3	F3
F1_LC_45	F	L	C	45	15	1	3	F1
F2_IC_46	F	I	C	46	15	5	3	F2
F2_IC_47	F	I	C	47	15	4	3	F2
F1_LC_48	F	L	C	48	15	1	3	F1
F1_LC_49	F	L	C	49	15	3	3	F1
F2_LC_50	F	L	C	50	15	1	3	F2
F3_IC_51	F	I	C	51	15	5	3	F3
N1_LP_52	N	L	P	52	15	1	3	N1
N1_LP_53	N	L	P	53	15	1	3	N1
F2_LC_54	F	L	C	54	15	1	3	F2
F2_LC_55	F	L	C	55	15	1	3	F2
F3_IP_56	F	I	P	56	15	5	3	F3
N1_LP_57	N	L	P	57	15	1	3	N1
F3_LC_58	F	L	C	58	15	1	3	F3
N1_LP_59	N	L	P	59	15	1	3	N1
N1_LP_60	N	L	P	60	15	1	3	N1
N1_IP_61	N	I	P	61	15	5	3	N1
F2_LC_62	F	L	C	62	15	1	3	F2
F3_IP_63	F	I	P	63	15	5	3	F3
F2_LC_64	F	L	C	64	15	1	3	F2
N3_IC_65	N	I	C	65	15	5	3	N3
F3_LC_66	F	L	C	66	15	1	3	F3
N3_LP_67	N	L	P	67	15	1	3	N3
F2_LP_68	F	L	P	68	15	1	3	F2
N2_LP_69	N	L	P	69	15	1	3	N2
F2_IP_70	F	I	P	70	15	5	3	F2
F1_IP_71	F	I	P	71	15	5	3	F1
N1_IP_72	N	I	P	72	15	4	3	N1
N3_LP_73	N	L	P	73	15	1	3	N3
F2_IP_74	F	I	P	74	15	5	3	F2
N3_LP_75	N	L	P	75	15	1	3	N3
N1_IP_76	N	I	P	76	15	5	3	N1
N3_LP_77	N	L	P	77	15	1	3	N3
N1_IP_78	N	I	P	78	15	5	3	N1
N2_LP_79	N	L	P	79	15	1	3	N2
N3_LP_80	N	L	P	80	15	1	3	N3
N2_IP_81	N	I	P	81	15	5	3	N2
N3_IP_82	N	I	P	82	15	5	3	N3
F1_LP_83	F	L	P	83	15	2	3	F1
F1_LP_84	F	L	P	84	15	1	3	F1
F1_LP_85	F	L	P	85	15	2	3	F1
F1_LP_86	F	L	P	86	15	1	3	F1
F1_LP_87	F	L	P	87	15	1	3	F1
F1_IP_88	F	I	P	88	15	5	3	F1
N3_IP_89	N	I	P	89	15	5	3	N3
N2_IP_90	N	I	P	90	15	5	3	N2
F2_IC_91	F	I	C	91	15	4	3	F2
F3_IP_92	F	I	P	92	15	5	3	F3
F1_IP_93	F	I	P	93	15	4	3	F1
F3_LP_94	F	L	P	94	15	1	3	F3
F2_IP_95	F	I	P	95	15	5	3	F2
F1_IP_96	F	I	P	96	15	2	3	F1
N2_IP_97	N	I	P	97	15	5	3	N2
F1_IP_98	F	I	P	98	15	5	3	F1
N2_LP_99	N	L	P	99	15	1	3	N2
N3_IP_100	N	I	P	100	15	5	3	N3
F3_LP_101	F	L	P	101	15	1	3	F3
N1_IP_102	N	I	P	102	15	5	3	N1
F2_LP_103	F	L	P	103	15	1	3	F2
F3_LP_104	F	L	P	104	15	2	3	F3
F3_LP_105	F	L	P	105	15	1	3	F3
F2_LP_106	F	L	P	106	15	3	3	F2
F2_LP_107	F	L	P	107	15	1	3	F2
N3_IP_108	N	I	P	108	15	5	3	N3
N3_IP_109	N	I	P	109	15	4	3	N3
N2_LC_110	N	L	C	110	15	2	3	N2
N2_LP_111	N	L	P	111	15	1	3	N2
F2_IP_112	F	I	P	112	15	5	3	F2
F3_LC_113	F	L	C	113	15	1	3	F3
N2_IP_114	N	I	P	114	15	5	3	N2
F3_IP_115	F	I	P	115	15	4	3	F3
F3_IP_116	F	I	P	116	15	5	3	F3
F2_IP_117	F	I	P	117	15	4	3	F2
N3_LC_118	N	L	C	118	15	1	3	N3
N2_LP_119	N	L	P	119	15	1	3	N2
F3_LC_120	F	L	C	120	15	1	3	F3
N1_IC_1	N	I	C	1	16	5	3	N1
N2_IC_2	N	I	C	2	16	5	3	N2
F3_LC_3	F	L	C	3	16	1	3	F3
N3_IC_4	N	I	C	4	16	4	3	N3
N1_IC_5	N	I	C	5	16	2	3	N1
N1_IC_6	N	I	C	6	16	4	3	N1
N1_IC_7	N	I	C	7	16	4	3	N1
N1_IC_8	N	I	C	8	16	4	3	N1
N3_IC_9	N	I	C	9	16	5	3	N3
N2_IC_10	N	I	C	10	16	4	3	N2
N2_IC_11	N	I	C	11	16	4	3	N2
N1_LC_12	N	L	C	12	16	1	3	N1
N1_LC_13	N	L	C	13	16	1	3	N1
N3_IC_14	N	I	C	14	16	5	3	N3
N3_IC_15	N	I	C	15	16	5	3	N3
N3_LC_16	N	L	C	16	16	1	3	N3
F3_LP_17	F	L	P	17	16	1	3	F3
N1_LC_18	N	L	C	18	16	1	3	N1
N3_LC_19	N	L	C	19	16	1	3	N3
N2_IC_20	N	I	C	20	16	4	3	N2
N3_LC_21	N	L	C	21	16	2	3	N3
N3_LC_22	N	L	C	22	16	1	3	N3
N2_IC_23	N	I	C	23	16	5	3	N2
N1_LC_24	N	L	C	24	16	1	3	N1
N1_LC_25	N	L	C	25	16	2	3	N1
F2_LP_26	F	L	P	26	16	1	3	F2
N2_LC_27	N	L	C	27	16	1	3	N2
F3_IC_28	F	I	C	28	16	1	3	F3
N2_LC_29	N	L	C	29	16	1	3	N2
F1_IC_30	F	I	C	30	16	4	3	F1
N2_LC_31	N	L	C	31	16	1	3	N2
F1_IC_32	F	I	C	32	16	5	3	F1
F3_IC_33	F	I	C	33	16	4	3	F3
N2_LC_34	N	L	C	34	16	4	3	N2
F1_IC_35	F	I	C	35	16	5	3	F1
F3_IC_36	F	I	C	36	16	3	3	F3
F2_IC_37	F	I	C	37	16	4	3	F2
F1_IC_38	F	I	C	38	16	5	3	F1
N2_IP_39	N	I	P	39	16	4	3	N2
F1_IC_40	F	I	C	40	16	4	3	F1
F2_IC_41	F	I	C	41	16	5	3	F2
F1_LC_42	F	L	C	42	16	1	3	F1
F1_LC_43	F	L	C	43	16	2	3	F1
F3_IC_44	F	I	C	44	16	5	3	F3
F1_LC_45	F	L	C	45	16	2	3	F1
F2_IC_46	F	I	C	46	16	5	3	F2
F2_IC_47	F	I	C	47	16	4	3	F2
F1_LC_48	F	L	C	48	16	3	3	F1
F1_LC_49	F	L	C	49	16	1	3	F1
F2_LC_50	F	L	C	50	16	1	3	F2
F3_IC_51	F	I	C	51	16	5	3	F3
N1_LP_52	N	L	P	52	16	1	3	N1
N1_LP_53	N	L	P	53	16	1	3	N1
F2_LC_54	F	L	C	54	16	2	3	F2
F2_LC_55	F	L	C	55	16	1	3	F2
F3_IP_56	F	I	P	56	16	5	3	F3
N1_LP_57	N	L	P	57	16	1	3	N1
F3_LC_58	F	L	C	58	16	1	3	F3
N1_LP_59	N	L	P	59	16	1	3	N1
N1_LP_60	N	L	P	60	16	2	3	N1
N1_IP_61	N	I	P	61	16	4	3	N1
F2_LC_62	F	L	C	62	16	5	3	F2
F3_IP_63	F	I	P	63	16	4	3	F3
F2_LC_64	F	L	C	64	16	1	3	F2
N3_IC_65	N	I	C	65	16	5	3	N3
F3_LC_66	F	L	C	66	16	1	3	F3
N3_LP_67	N	L	P	67	16	1	3	N3
F2_LP_68	F	L	P	68	16	2	3	F2
N2_LP_69	N	L	P	69	16	1	3	N2
F2_IP_70	F	I	P	70	16	5	3	F2
F1_IP_71	F	I	P	71	16	5	3	F1
N1_IP_72	N	I	P	72	16	4	3	N1
N3_LP_73	N	L	P	73	16	1	3	N3
F2_IP_74	F	I	P	74	16	5	3	F2
N3_LP_75	N	L	P	75	16	1	3	N3
N1_IP_76	N	I	P	76	16	5	3	N1
N3_LP_77	N	L	P	77	16	1	3	N3
N1_IP_78	N	I	P	78	16	4	3	N1
N2_LP_79	N	L	P	79	16	1	3	N2
N3_LP_80	N	L	P	80	16	1	3	N3
N2_IP_81	N	I	P	81	16	5	3	N2
N3_IP_82	N	I	P	82	16	3	3	N3
F1_LP_83	F	L	P	83	16	2	3	F1
F1_LP_84	F	L	P	84	16	1	3	F1
F1_LP_85	F	L	P	85	16	2	3	F1
F1_LP_86	F	L	P	86	16	1	3	F1
F1_LP_87	F	L	P	87	16	1	3	F1
F1_IP_88	F	I	P	88	16	4	3	F1
N3_IP_89	N	I	P	89	16	5	3	N3
N2_IP_90	N	I	P	90	16	4	3	N2
F2_IC_91	F	I	C	91	16	4	3	F2
F3_IP_92	F	I	P	92	16	4	3	F3
F1_IP_93	F	I	P	93	16	4	3	F1
F3_LP_94	F	L	P	94	16	1	3	F3
F2_IP_95	F	I	P	95	16	5	3	F2
F1_IP_96	F	I	P	96	16	2	3	F1
N2_IP_97	N	I	P	97	16	4	3	N2
F1_IP_98	F	I	P	98	16	4	3	F1
N2_LP_99	N	L	P	99	16	1	3	N2
N3_IP_100	N	I	P	100	16	5	3	N3
F3_LP_101	F	L	P	101	16	1	3	F3
N1_IP_102	N	I	P	102	16	5	3	N1
F2_LP_103	F	L	P	103	16	1	3	F2
F3_LP_104	F	L	P	104	16	1	3	F3
F3_LP_105	F	L	P	105	16	2	3	F3
F2_LP_106	F	L	P	106	16	4	3	F2
F2_LP_107	F	L	P	107	16	1	3	F2
N3_IP_108	N	I	P	108	16	5	3	N3
N3_IP_109	N	I	P	109	16	3	3	N3
N2_LC_110	N	L	C	110	16	1	3	N2
N2_LP_111	N	L	P	111	16	1	3	N2
F2_IP_112	F	I	P	112	16	5	3	F2
F3_LC_113	F	L	C	113	16	1	3	F3
N2_IP_114	N	I	P	114	16	5	3	N2
F3_IP_115	F	I	P	115	16	4	3	F3
F3_IP_116	F	I	P	116	16	4	3	F3
F2_IP_117	F	I	P	117	16	5	3	F2
N3_LC_118	N	L	C	118	16	1	3	N3
N2_LP_119	N	L	P	119	16	1	3	N2
F3_LC_120	F	L	C	120	16	1	3	F3
N1_LC_1	N	L	C	1	17	2	4	N1
N2_LC_2	N	L	C	2	17	1	4	N2
F3_IC_3	F	I	C	3	17	5	4	F3
N3_LC_4	N	L	C	4	17	1	4	N3
N1_LC_5	N	L	C	5	17	1	4	N1
N1_LC_6	N	L	C	6	17	2	4	N1
N1_LC_7	N	L	C	7	17	1	4	N1
N1_LC_8	N	L	C	8	17	1	4	N1
N3_LC_9	N	L	C	9	17	1	4	N3
N2_LC_10	N	L	C	10	17	4	4	N2
N2_LC_11	N	L	C	11	17	2	4	N2
N1_IC_12	N	I	C	12	17	5	4	N1
N1_IC_13	N	I	C	13	17	4	4	N1
N3_LC_14	N	L	C	14	17	1	4	N3
N3_LC_15	N	L	C	15	17	1	4	N3
N3_IC_16	N	I	C	16	17	5	4	N3
F3_IP_17	F	I	P	17	17	5	4	F3
N1_IC_18	N	I	C	18	17	5	4	N1
N3_IC_19	N	I	C	19	17	5	4	N3
N2_LC_20	N	L	C	20	17	1	4	N2
N3_IC_21	N	I	C	21	17	4	4	N3
N3_IC_22	N	I	C	22	17	5	4	N3
N2_LC_23	N	L	C	23	17	1	4	N2
N1_IC_24	N	I	C	24	17	5	4	N1
N1_IC_25	N	I	C	25	17	5	4	N1
F2_IP_26	F	I	P	26	17	1	4	F2
N2_IC_27	N	I	C	27	17	4	4	N2
F3_LC_28	F	L	C	28	17	5	4	F3
N2_IC_29	N	I	C	29	17	5	4	N2
F1_LC_30	F	L	C	30	17	2	4	F1
N2_IC_31	N	I	C	31	17	5	4	N2
F1_LC_32	F	L	C	32	17	1	4	F1
F3_LC_33	F	L	C	33	17	5	4	F3
N2_IC_34	N	I	C	34	17	5	4	N2
F1_LC_35	F	L	C	35	17	4	4	F1
F3_LC_36	F	L	C	36	17	1	4	F3
F2_LC_37	F	L	C	37	17	1	4	F2
F1_LC_38	F	L	C	38	17	3	4	F1
N2_LP_39	N	L	P	39	17	1	4	N2
F1_LC_40	F	L	C	40	17	1	4	F1
F2_LC_41	F	L	C	41	17	1	4	F2
F1_IC_42	F	I	C	42	17	5	4	F1
F1_IC_43	F	I	C	43	17	5	4	F1
F3_LC_44	F	L	C	44	17	1	4	F3
F1_IC_45	F	I	C	45	17	5	4	F1
F2_LC_46	F	L	C	46	17	1	4	F2
F2_LC_47	F	L	C	47	17	2	4	F2
F1_IC_48	F	I	C	48	17	5	4	F1
F1_IC_49	F	I	C	49	17	5	4	F1
F2_IC_50	F	I	C	50	17	5	4	F2
F3_LC_51	F	L	C	51	17	4	4	F3
N1_IP_52	N	I	P	52	17	5	4	N1
N1_IP_53	N	I	P	53	17	5	4	N1
F2_IC_54	F	I	C	54	17	5	4	F2
F2_IC_55	F	I	C	55	17	5	4	F2
F3_LP_56	F	L	P	56	17	1	4	F3
N1_IP_57	N	I	P	57	17	5	4	N1
F3_IC_58	F	I	C	58	17	5	4	F3
N1_IP_59	N	I	P	59	17	4	4	N1
N1_IP_60	N	I	P	60	17	5	4	N1
N1_LP_61	N	L	P	61	17	1	4	N1
F2_IC_62	F	I	C	62	17	5	4	F2
F3_LP_63	F	L	P	63	17	3	4	F3
F2_IC_64	F	I	C	64	17	1	4	F2
N3_LC_65	N	L	C	65	17	1	4	N3
F3_IC_66	F	I	C	66	17	3	4	F3
N3_IP_67	N	I	P	67	17	5	4	N3
F2_IP_68	F	I	P	68	17	4	4	F2
N2_IP_69	N	I	P	69	17	5	4	N2
F2_LP_70	F	L	P	70	17	3	4	F2
F1_LP_71	F	L	P	71	17	1	4	F1
N1_LP_72	N	L	P	72	17	4	4	N1
N3_IP_73	N	I	P	73	17	5	4	N3
F2_LP_74	F	L	P	74	17	1	4	F2
N3_IP_75	N	I	P	75	17	5	4	N3
N1_LP_76	N	L	P	76	17	2	4	N1
N3_IP_77	N	I	P	77	17	5	4	N3
N1_LP_78	N	L	P	78	17	2	4	N1
N2_IP_79	N	I	P	79	17	1	4	N2
[truncated: 2,921 more rows]
